# Supplementary material for: Conservation of AtTZF1, AtTZF2, and AtTZF3 homolog gene regulation by salt stress in evolutionarily distant plant species
Source: Front Plant Sci. 2015 Jun 16;6:394. doi: 10.3389/fpls.2015.00394 (PMC4468379; doi:10.3389/fpls.2015.00394)
Supplement: Supplementary file 1 [file Supplementary_Materials.ZIP]

Archive with 8 entries (8 files):
- correct files/132224_Morelli_Supplementary Materials.PDF
- correct files/132224_Morelli_Supplementary_Figure_S1.TIF
- correct files/132224_Morelli_Supplementary_Figure_S2.PPTX
- correct files/132224_Morelli_Supplementary_Figure_S3.TIF
- correct files/132224_Morelli_Supplementary_Figure_S4.TIF
- correct files/132224_Morelli_Supplementary_Figure_S5.TIF
- correct files/132224_Morelli_Table_S1.XLS
- correct files/132224_Morelli_Tables_S2-S6.XLSX
