# Supplementary material for: Conservation of AtTZF1, AtTZF2, and AtTZF3 homolog gene regulation by salt stress in evolutionarily distant plant species
Source: Front Plant Sci. 2015 Jun 16;6:394. doi: 10.3389/fpls.2015.00394 (PMC4468379; doi:10.3389/fpls.2015.00394)
Supplement: Supplementary file 1 [file Supplementary_Materials.ZIP › correct files/132224_Morelli_Table_S1.XLS]

## Sheet: Foglio1
Primers for RT-PCR
gene	primer	sequence	UPL #
AtTZF1	FW	TATTGCGTCGATGAGGAAAA	10
	REV	CATCGGAGAACTCCACGAAC
AtTZF2	FW	GTGTCTGATATTTACGGAAGTCC	69
	REV	TTGTAACTCAGCCAAAGCTTCC
AtTZF3	FW	AAGGAGAATTGCATGGATCG	61
	REV	AGGAGCCTCACCCAAATTCT
AtTZF4 SOM	FW	GAGAACGTTTCCGGTGTCTC	133
	REV	CAAGCAACATGGATTCTTCG
AtTZF5	FW	TCTTCAACTCCAAGTTACCTCCA	77
	REV	ATTCATCGCCAAAGAAGCTC
AtACT2	FW	TTCCGCTCTTTCTTTCCAAG	102
	REV	CCATTGTCACACACGATTGG
AtTIP41-like	FW	ACATTTCAGTCTCTATCTGCGAAA	50
	REV	GGAAGCCTCTGACTGATGGA
TdTZF1-A	FW	AGGGAAGAGATGGATTGGAAC	70
	REV	CATCCATGCTTCAGCACCTA
TdTZF1-B	FW	AGGGAAGAGATGGATTGGAAC	77
	REV	CATCCATGCTTCAGCACCTA
Td_Polyubiquitin	FW	TGGACCGTATAGGCCATTTC	85
	REV	TTCAATCAACCGGCAAATTC
Td_17S1	FW	GGTGCATGGCCGTTCTTA	22
	REV	TAGCAGGCTGAGGTCTCGTT
PpaTZF1-2	FW	CTGAACTCGTTCTCGCCG	134
	REV	CGGAGACACGCCATTCAT
PpaTZF3-4	FW	TGAGTTTTCGGGATTTTCGA	153
	REV	CCCGCCTCCTCAAAGAAG
PpaEF1a	FW	TGCTTGTGTGCTTGTTCGAT	120
	REV	GGTCAAGTACCCACGTCTGC
Primers for cloning
cloning	primer	sequence
AtTZF3 ORF	FW	CACCATGATGATCGGAGAAACTCGC
	REV	TTACATGAGCAGGTCAGATACCC
amiRNA construct	I miR-f	gaTAGTGGGATAAGTCGTGCGACtctctcttttgtattcc
	II miR-r	gaGTCGCACGACTTATCCCACTAtcaaagagaatcaatga
	III miR*f	gaGTAGCACGACTTAACCCACTTtcacaggtcgtgatatg
	IV miR*r	gaAAGTGGGTTAAGTCGTGCTACtctacatatatattcct
	mA	GGGGACAAGTTTGTACAAAAAAGCAGGCTCTCGAGGTCGACGGTATCGA
	mB	GGGGACCACTTTGTACAAGAAAGCTGGGTACTAGTGGATCCCCCCATGG
ihpRNA construct	FW	caccTCGCAGGACTTATCCCACTG
	REV	CCAAAGCTTCAAGCATGCTAC
Primers for TdTZF1-A/B amplifications
gene	primer	sequence
TdTZF1-A	FW	AGAGCAAGCAGAGCAAGGCCAAGACATGA
	REV	ACATCAGCACCGGTAATCACAGGAATCA
TdTZF1-B	FW	CAGTCCTCCACTAGCAGATCTCTTCTTC
	REV	CAGCACCGGTAATCACAGGAATCAAGTC
