# Supplementary material for: Conservation of AtTZF1, AtTZF2, and AtTZF3 homolog gene regulation by salt stress in evolutionarily distant plant species
Source: Front Plant Sci. 2015 Jun 16;6:394. doi: 10.3389/fpls.2015.00394 (PMC4468379; doi:10.3389/fpls.2015.00394)
Supplement: Supplementary file 1 [file Supplementary_Materials.ZIP › correct files/132224_Morelli_Tables_S2-S6.XLSX]

## Sheet: Table_S2_RR-TZF_proteins
						Sequence	C-X12-C-X10-C-X3-H motif		CHCH domain		I CCCH TZF domain		II CCCH TZF domain		ANK domain
TZF name	Original Name	C3H name	Other name	Organism	Sequence	Length	Type	Sequence	Type	Sequence	Type	Sequence	Type	Sequence	ANK name	Type
AcTZF1	Aquca_001_00197			Aquilegia caerulea	MLMIGEGNRANPTVSIPSWSVYDDPMVDMISSSPILPVSGVISSAAANNNNVISDVGGGGGDYSPFLLAEALTALQRYLPSNEVDSDTDIFGYRESDIPIDAYSCDEFRMYEFKVRRCARGRSHDWTECPYAHPGEKARRRDPRKFHYSGTACPDFRKGNCKRGDACEYAHGVFECWLHPARYRTQPCKDGTSCRRRVCFFAHTPDQLRVLAAQQQSPRIITESPPSYDGSPLRHAIDSYYANTTKGSPTSTLFTPPISPPSDSPPMSPNTQSLSRPVGPNSMNDIVASLRQLQLNKVKSAPPLRAAVQIGSGFSPRGISSLRPVFNSLPNTPTQTTNRSGIGKLNFWDSPDSQLLLEEPVMDRVESGRELRAKMFQKLSTENSLERDDRVDSSGSGPD…	408	C-X12-C-X10-C-X3-H	CDEFRMYEFKVRRCARGRSHDWTECPYAH	C-X5-H-X4-C-X3-H	CARGRSHDWTECPYAH	C-X7-C-X5-C-X3-H	CPDFRKGNCKRGDACEYAH	C-X5-C-X4-C-X3-H	CKDGTSCRRRVCFFAH
AcTZF2	Aquca_009_00279			Aquilegia caerulea	MMKYNDLPTSLMSERKEYPIDPSLPDIKNSIYATDEFRMFSFKVRPCSRAYSHDWTECPFVHPGENARRRDPRKFHYSCVPCPEFRKGACRRGDLCEYAHGVFECWLHPAQYRTRLCKDGTSCMRRVCFFAHTTEELRPLYVSTGSAVPSPRSAASAAMEMAAALSLLPASPSSGSVMSPSPFTPPMSPSASNISHSSMAWPQPNVPTLHLPGSNLQSSRLRSSLNARDIQTDDYNMLADYELQQQHQQLLNELSCFSQPRMIPNSANRPIRTKSLAPSNLDDLFSAELSSSPRYSDQSMSSAVFSPSHKSAVLNQFQQQQSMLSPINTNVFSPKNVDHHLLQASFGGVHSPGRMSPRSMEPISPMSSRASAFSQREKLHQQQQLHSLSSRELGSITSG…	507			C-X5-H-X4-C-X3-H	CSRAYSHDWTECPFVH	C-X7-C-X5-C-X3-H	CPEFRKGACRRGDLCEYAH	C-X5-C-X4-C-X3-H	CKDGTSCMRRVCFFAH
AcTZF3	Aquca_020_00374			Aquilegia caerulea	MNNPLYDEFNISVYDFKCDDFYMYEFKVRRCGLNRSHDWTECPFAHPGEKAQRRDPKKFYYSGDPCPDFRGGICKKGNACEYAHGVFECWLHPARYRTQWCKDGTSCCRSVCFFAHTYQQLRLTAASPSICKDLLSQHSSKSPKGCSLLFSTTSSTLTSPALSSSSNASLVDDMLLTLRTLQLNRKVGYYMGQPYFDNNLPETQVRDPIMYETEHDFWQEEPVMERVESGKYLRAEIYEKLSKQNSLRVS*	250	C-X12-C-X10-C-X3-H	CDDFYMYEFKVRRCGLNRSHDWTECPFAH	C-X5-H-X4-C-X3-H	CGLNRSHDWTECPFAH	C-X7-C-X5-C-X3-H	CPDFRGGICKKGNACEYAH	C-X5-C-X4-C-X3-H	CKDGTSCCRSVCFFAH
AcTZF4	Aquca_036_00085			Aquilegia caerulea	MSSICEEHHHSHSHSYPLFSTLKDINLPPRKLLNRSKTSIEETQTPKTPMIIIPTHDDYEEETDPYSSDEFRMYEFKIRRCMRSRSHDWTDCPFAHPGEKARRRDPRRFHYSGNPCADFRRGTCPRGETCEFAHGVFECWLHPARYRTHACKDGRSCTRKVCFFAHTPRQLRVLPISCESQCSSPTIITNPNHSCSFCHSMASSPTSTLMDLSQLSPPLSPKLSSSPISPNGLRGNGSGGGGYSLLSRFNEASMLSPNSSFSSKTRRSLSEYLSYKNALMELMNSLEAMDLNLVDSPDYEDDQPTQFFLSPTTTTTTTTTSSTRVGRSSRDIFNDQDGLSSNGGGPDLGWVNDLVM*	356			C-X5-H-X4-C-X3-H	CMRSRSHDWTDCPFAH	C-X7-C-X5-C-X3-H	CADFRRGTCPRGETCEFAH	C-X5-C-X4-C-X3-H	CKDGRSCTRKVCFFAH
AcTZF5	Aquca_045_00106			Aquilegia caerulea	MCSGSKKELCPAEVVMENENDKQVCKFSLLLELSAGNDLIGFKQAIEEEGLDVDEASFWYGRAIGSKKMGLQERTPLMMSAMFGNKEVVKYILSTGLVDVNRACGSDGVTALHCAAAGGFPGSAEIVKLLLDSSADVNSVDAHGRRPGDVIASVSRPSFNSTRKTLEILLKGSCSFGEELAVDLLDEQLLLQTPRKEYPVDLTMPDIKNGIYGTDEFRMYTFKVKPCSRAYSHDWTECPFVHPGENARRRDPRKFHYSCVPCPEFRKGTCRQGDACEYAHGVFECWLHPAQYRTRLCKDETGCTRRVCFFAHKPDELRPLYASTGSAVPSPRSSSNNSSLDMSPLALGSPSMMMLPTSTPPMSPSAAVSSPMGGSGWQNQSSLVPPMLQLPGSRLKSAL…	681			C-X5-H-X4-C-X3-H	CSRAYSHDWTECPFVH	C-X7-C-X5-C-X3-H	CPEFRKGTCRQGDACEYAH	C-X5-C-X4-C-X3-H	CKDETGCTRRVCFFAH	Ank_2	Family
AcTZF6	Aquca_053_00019			Aquilegia caerulea	MQSAAVSKPFLRKSERGLLGMYNPHFFPVPQPRIMNSSLYNKSEEFFMYTFKIRRCSKLRSHDWTECPFAHKGEKARRRDPHKYHYCAIICPLFRNGSCPRGDLCQFAHGIFEFWLHPARFRTRFCNSGPFCLRKVCFFAHSPKELRPNTGYKCQCHTRMNAPPARRTFPGNTSRRPMIPTYFPSTSTGSNRNQVQLPILPNYPSPSTNVGNKKKVEVTWEDVMEHFKVLNLEEHAGGAEEDQLGHILDAIDYSTVDWTAEIPDVDWVSDLVK*	273			C-X5-H-X4-C-X3-H	CSKLRSHDWTECPFAH	C-X7-C-X5-C-X3-H	CPLFRNGSCPRGDLCQFAH	C-X5-C-X4-C-X3-H	CNSGPFCLRKVCFFAH
AhTZF1	Araha.11061s0001			Arabidopsis halleri	MMIGENNNQPHPTIHIPQWDQFNDPTVTISSPFSSVNINGVNDYPHSPSPYLESFASLFRYLPSNELTNDSDSSSGDDSSPLTDSFSSDEFRMYEFKIRRCARDRSHDWTECPFAHPGEKARRRDPSKFHYSGTACPEFRKGSCRRGDSCEFAHGVFECWLHPSRYRTQPCKDGTSCRRRICFFAHTTEQLRVLPCSLDPDLGFFSSTSPTSILVSPSFSPPSESPPLSPSTGELIASMRKMQLNGGGSWSSSPVRSGVRLPFSSSLRPIQAQTWPRIREFEIEEAPAMEFVESGKELRAEMYARLSRENSLG*	313			C-X5-H-X4-C-X3-H	CARDRSHDWTECPFAH	C-X7-C-X5-C-X3-H	CPEFRKGSCRRGDSCEFAH	C-X5-C-X4-C-X3-H	CKDGTSCRRRICFFAH
AhTZF2	Araha.26365s0002			Arabidopsis halleri	MVLLEFAACDDLESFKRDVEEKGLDLDEPGLWYCRRVGSKKMGFEERTPLMVAAMYGSIKVLTFIISTGKSDVNRACGEERVTALHCAVAGCSVNMIEVITVLLDASALVNSVDANGNQPLDVFVRVSRFVASPRRKAVELLLRGGGVSGLIDEAVEEEIKIVSKYPADASLPDINEGVYGSDEFRMYSFKVKPCSRAYSHDWTECAFVHPGENARRRDPRKYPYTCVPCPEFRKGSCPKGDSCEYAHGVFESWLHPAQYKTRLCKDETGCARKVCFFAHKREEMRPVNASTGSAVAQSPFSSLEMMPGLSPLAYSSGVSTPPVSPMANGVPSSPRNGGSWQNRVNTLTPPALQLNGGSRLKSTLSARDIDMEMELRLRGFGNNVEETFGSFVSSPSRN…	550			C-X5-H-X4-C-X3-H	CSRAYSHDWTECAFVH	C-X7-C-X5-C-X3-H	CPEFRKGSCPKGDSCEYAH	C-X5-C-X4-C-X3-H	CKDETGCARKVCFFAH	Ank_2	Family
AhTZF3	Araha.3202s0008			Arabidopsis halleri	MCGLAKKLDTDNTLTSLSDQENESLAKSMNDVAEWEHSFSALLEFAADNDVDGFKRQLSVVSCINQMGLWYRRQRFVRRMVLEQRTPLMVASIYGSLDVVKFILSFPEAELNLSCGPDKSTALHCAASGASVNSLDVVKLLLSAGADPNIPDAHGNRPVDVLVVSPHTPGLRTILEEILKKDEIISEDLHASSSSLGSSFRSLSSSPDNGSSLLSLDSVSSPTKPNGTDVTFASEKKEYPIDPSLPDIKSGIYSTDEFRMFSFKIRPCSRAYSHDWTECPFAHPGENARRRDPRKFHYTCVPCPDFKKGSCKQGDMCEYAHGVFECWLHPAQYRTRLCKDGIGCNRRVCFFAHANEELRPLYPSTGSGLPSPRASSAVSASTMDMASVLNMLPGSPSAA…	706			C-X5-H-X4-C-X3-H	CSRAYSHDWTECPFAH	C-X7-C-X5-C-X3-H	CPDFKKGSCKQGDMCEYAH	C-X5-C-X4-C-X3-H	CKDGIGCNRRVCFFAH	Ank_2	Family
AhTZF4	Araha.32835s0001			Arabidopsis halleri	MCGAKSNLCSSKTLTEVEFMRQKSEEGASATCLLEFAACDDLSSFKREIEEKPSVEIDESGFWYCRRVGSKKMGLEERTPLMVAAMYGSMEVLNYIIATGKSDVNRVCSDEKVTALHCAVSGCSVSIVEIIKILLDASASPNCVDANGNKPVDLLVKASRFVPNQSRKAVEVLLTGNHGSVSLMEEEEEEVKSVVTKYPADASLPDINEGVYGTDDFRMFSFKVKPCSRAYSHDWTECPFVHPGENARRRDPRKYPYTCVPCPEFRKGSCPKGDSCEYAHGVFESWLHPAQYRTRLCKDETGCARRVCFFAHRSDELRPVNASTGSAMVSPRSSNQSPEMPVMSPLTLGSSPMNSPMANGVPLSPRNGGLWQNRVNSLTPPPLQLNGSRLKSTLSARDM…	434			C-X5-H-X4-C-X3-H	CSRAYSHDWTECPFVH	C-X7-C-X5-C-X3-H	CPEFRKGSCPKGDSCEYAH	C-X5-C-X4-C-X3-H	CKDETGCARRVCFFAH	Ank_4	Domain
AhTZF5	Araha.36543s0001			Arabidopsis halleri	MCCGSDRLNQIVSSSPISFEDNNLVTNTDMNHLTVETEDTFASLLELAANNDVEGVRLSIERDPSCVDEAGLWYGRQKGSKAMVNDQRTPLMVAATYGSIDVIKLIVSLTDANVNRACGNDQTTALHCAASGGAVNAIQVVKLLLAAGADLNLLDAEGQRAGDVIVVPPKLEGVKLMLQELLSADGSSTAERNLRVVTNVPNRSSSPSHSPTGENGGSGSGSPLGSPFKLKSTDFKKEYPVDPSLPDIKNSIYATDEFRMYSFKVRPCSRAYSHDWTECPFVHPGENARRRDPRKFHYSCVPCPDFRKGACRRGDMCEYAHGVFECWLHPAQYRTRLCKDGTGCARRVCFFAHTPEELRPLYASTGSAVPSPRSNADYAAALSLLPGSPSGVSVMSPLS…	717			C-X5-H-X4-C-X3-H	CSRAYSHDWTECPFVH	C-X7-C-X5-C-X3-H	CPDFRKGACRRGDMCEYAH	C-X5-C-X4-C-X3-H	CKDGTGCARRVCFFAH	Ank_2	Family
AhTZF6	Araha.5856s0005			Arabidopsis halleri	MGVDELSHLKFSLLLESSACNDLSGFKSLVEEEGLESIDGSGLWYGRRLGSKKMGFEERTPLMIAALFGSKEVVDYIISTGLVDVNRSCGSDGATALHCAVSGLSANSFEIVTLLLKGSADPDSCDAYGNKPGDMIFPCLSPVFSARMKVLERLLKGNDDLNEVNGQEEGEREVEVEVEVSVSPPRGSERKEYPVDPTLPDIKNGIYGTDEFRMYAFKIKPCSRAYSHDWTECPFVHPGENARRRDPRKYHYSCVPCPEFRKGSCSRGDTCEYAHGIFECWLHPAQYRTRLCKDETNCSRRVCFFAHKPEELRPLYPSTGSGVPSPRSSFSSCNSSSAFDMGPISPLPIGASTTPPLSPNGVSSPMGGGKTWMNWPNITPPALQLPGSRLKSALNAREI…	612			C-X5-H-X4-C-X3-H	CSRAYSHDWTECPFVH	C-X7-C-X5-C-X3-H	CPEFRKGSCSRGDTCEYAH	C-X5-C-X4-C-X3-H	CKDETNCSRRVCFFAH	Ank_2	Family
AhTZF7	Araha.60507s0006			Arabidopsis halleri	MDVVCTEHQMRKPTVEIPPRKLLLSSKSFPSDSSSPRSPRKHNWNKSNKITSEHEEDNFNNEDNNKEIKEYCYDSDSDDPYASDHFRMFEFKIRRCTRSRSHDWTDCPFAHPGEKARRRDPRRFQYSGEVCPEFRRGGDCSRGDDCEFAHGVFECWLHPIRYRTEACKDGKHCKRKVCFFAHSPRQLRVLPPENVSGGSASPSPAAKNPCCLFCSSSPTSTLLGNLSHLSRSPSLFAWRRSDLRM*	245			C-X5-H-X4-C-X3-H	CTRSRSHDWTDCPFAH	C-X8-C-X5-C-X3-H	CPEFRRGGDCSRGDDCEFAH	C-X5-C-X4-C-X3-H	CKDGKHCKRKVCFFAH
AlyTZF1	470353			Arabidopsis lyrata	MDVVCTEHHMRKPTVEIPPRRLLLSSKSFPSDSSSPRSPRKHNWNKSNKITSEHEEDNFNNEDNNKEIKEYCYDSDSDDPYASDHFRMFEFKIRRCTRSRSHDWTDCPFAHPGEKARRRDPRRFQYSGEVCPEFRRGGDCSRGDDCEFAHGVFECWLHPIRYRTEACKDGKHCKRKVCFFAHSPRQLRVLPPENVSGGSASPSPAAKNPCCLFCSSSPTSTLLGNLSHLSRSPSLSPPVSPAHKAAAFSRLRNRAASAVSAAAAAGSVNYKDVLSELVNSLDSMSLAEALQASSSSPVTTPVSAAAAAFASSCGLSNQRLHLQNLQPSSPLQFALSPSTPSYLTNSPQANFFSDDFTPRRRQMNDFTAMAAVREKTSIEDGSCGDPDLGWVNDLLT*	396			C-X5-H-X4-C-X3-H	CTRSRSHDWTDCPFAH	C-X8-C-X5-C-X3-H	CPEFRRGGDCSRGDDCEFAH	C-X5-C-X4-C-X3-H	CKDGKHCKRKVCFFAH
AlyTZF2	480488			Arabidopsis lyrata	MMIGESHRGFNPTVHIPSWPLSEDLTASDIYGSPDGGSSMMEALAALQRYLPSNEPDPDSDPDLSGPDSPIDAYSCDHFRMYEFKVRRCARGRSHDWTECPYAHPGEKARRRDPRKFHYSGTACPEFRKGGCKRGDACEFSHGVFECWLHPARYRTQPCKDGGNCRRRVCFFAHSPDQLRVLPSQSPDRVDSFDGLSPIRRAFQFTISPSSNSPPVSPRGDSDSSPSLLSRSLGSNLGNDVVASLRNLQLSKVKSLSSSYNNEIGGYGSGFGSPRGSVLGPGFRSLPTTPTRPGFMNIWENGLEEEPAMERVESGRELRAQLFQKLSKENCMGRVDPDPGQGAGDTPDVGWVSDLVM*	357	C-X12-C-X10-C-X3-H	CDHFRMYEFKVRRCARGRSHDWTECPYAH	C-X5-H-X4-C-X3-H	CARGRSHDWTECPYAH	C-X7-C-X5-C-X3-H	CPEFRKGGCKRGDACEFSH	C-X5-C-X4-C-X3-H	CKDGGNCRRRVCFFAH
AlyTZF3	481444			Arabidopsis lyrata	MMIGENNNRPHPTIHIPQWDQINDPTVTISSPFSSVNINGVNDYPHSPSPYFESFASLFRYLPSNELTNDSDSSSGDESSSLTDSFSSDEFRMYEFKIRRCARGRSHDWTECPFAHPGEKARRRDPRKFHYAGTACPEFRKGSCRRGDSCEFAHGVFECWLHPSRYRTQPCKDGTSCRRRICFFAHTTEQLRVLPCSLDPDLGFFSSTSPTSILVSPSFSPPSESPPLSPSTGELIASMRKMQLNGGGSWSSSPVRSGVRLPFSSSLRPIQAQTWPRIREFEIEEAPAMEFVESGKELRAEMYARLSRENSLG*	313			C-X5-H-X4-C-X3-H	CARGRSHDWTECPFAH	C-X7-C-X5-C-X3-H	CPEFRKGSCRRGDSCEFAH	C-X5-C-X4-C-X3-H	CKDGTSCRRRICFFAH
AlyTZF4	486038			Arabidopsis lyrata	MLLLEFAACDDLDSFKRDVEEKGLDLDEPGLWYCRRVGSKKMGFEERTPLMVAAMYGSIKVLTFIISTGKSDVNRACGEERVTALHCTVAGCSVNMIEVITVLLDASALVNSVDANGNQPLDVFVRVSRFVASPRRKAVEFLLRGGGVSGLVDEAVEEEIKIVSKYPADASLPDINEGVYGSDEFRMYSFKVKPCSRAYSHDWTECAFVHPGENARRRDPRKYPYTCVPCPEFRKGSCPKGDSCEYAHGVFESWLHPAQYKTRLCKDETGCARKVCFFAHKREEMRPVNASTGSAVAQSPFNSLEMMPGLSPLAYSSGVSTPPVSPMANGVPSSPRNGGSWQNRVNTLTPPALQLNGGSRLKSTLSARDIDMEMEMELRLRGFGNNVEETFGSYVSSPG…	551			C-X5-H-X4-C-X3-H	CSRAYSHDWTECAFVH	C-X7-C-X5-C-X3-H	CPEFRKGSCPKGDSCEYAH	C-X5-C-X4-C-X3-H	CKDETGCARKVCFFAH	Ank_2	Family
AlyTZF5	487583			Arabidopsis lyrata	MLKSVSPIAFYDIGEHQQYSTFGYIVSKPGNAGAYEIDPPIPNIDDAIYGSDEFRMYAYKIKRCPRTRSHDWTECPYAHRGEKATRRDPRRYTYCAVACPAFRNGACHRGDSCEFAHGVFEYWLHPARYRTRACNAGNLCQRKVCFFAHAPEQLRQSEGKHRCRYAYRPVRARGGGNGDGVAMRMDGEDYDTSRSPVRSGKDDLDSNEEKVLLKCWSRMSIVDDHYEPSDLDLDLSHFDWISELVD*	246			C-X5-H-X4-C-X3-H	CPRTRSHDWTECPYAH	C-X7-C-X5-C-X3-H	CPAFRNGACHRGDSCEFAH	C-X5-C-X4-C-X3-H	CNAGNLCQRKVCFFAH
AlyTZF6	488102			Arabidopsis lyrata	MCGLAKKVDTDNTLTSLSDQENESLAKSMNDVAEWEHSFSALLEFAADNDVDGFKRQLSLVSCINQMGLWYRRQRFVRRMVVEQRTPLMVASIYGSLDVVKFILSFPEAELNLSCGPDKSTALHCAASGASVNALDVVKLLLSAGADPNIPDAHGNRPVDVLVVSPHAPGLRTILEEILKKDEIISEDLHASSSSLGSSFRSLSSSPDNGSSLLSLDSVSSPTKPNGTDVTFASEKKEYPIDPSLPDIKSGIYSTDEFRMFSFKIRPCSRAYSHDWTECPFAHPGENARRRDPRKFHYTCVPCPDFKKGSCKQGDMCEYAHGVFECWLHPAQYRTRLCKDGIGCNRRVCFFAHANEELRPLYPSTGSGLPSPRASSAVSASTMDMASVLNMLPGSPSAA…	706			C-X5-H-X4-C-X3-H	CSRAYSHDWTECPFAH	C-X7-C-X5-C-X3-H	CPDFKKGSCKQGDMCEYAH	C-X5-C-X4-C-X3-H	CKDGIGCNRRVCFFAH	Ank_2	Family
AlyTZF7	491837			Arabidopsis lyrata	MMIGETRRTYPTVEIPPWPVSEELTTSEFLSPVMNSPDCSMLEALAALQRYLPSNEPDPDSDPDLLGPDSPIDAYSCDHFRMYDFKVRRCARGRSHDWTECPYAHPGEKARRRDPRKYHYSGTACPDFRKGGCKKGDSCEFAHGVFECWLHPARYRTQPCKDGGNCRRKVCFFAHSPDQLRFLPNRSPDRVDSFDVSSPIRARAFQLSISPVSGSPPISPRADSESSPMTQSLSRSLGSCSINDVVPSFRNLQFNKVKSFPHNNPLFGFGSPRGSILGPGFQSLPTTPTRPGNLDIWEYGLEEEPVMERVVESGRELREKMREKLHKENCMDRVDPEPDQKSGDAPDVGWVSDLLM*	356	C-X12-C-X10-C-X3-H	CDHFRMYDFKVRRCARGRSHDWTECPYAH	C-X5-H-X4-C-X3-H	CARGRSHDWTECPYAH	C-X7-C-X5-C-X3-H	CPDFRKGGCKKGDSCEFAH	C-X5-C-X4-C-X3-H	CKDGGNCRRKVCFFAH
AlyTZF8	494567			Arabidopsis lyrata	MDVEHHKSGHISRPTVDIPPRKLLSSAKSPSSVSSPLRNYKEQKDYCYDSDSEDPYAGDHFRMYEFKIRRCTRSRSHDWTDCPFSHPGEKARRRDPRRFHYTGEVCPEFSRHGGDCSRGDECGFAHGVFECWLHPSRYRTEACKDGKHCKRKVCFFAHSPRQLRVLPPSPGNLVSGCGGSPLSSPASVLSSKNNRCCLFCSHSPTSTLLGLSISPSSSPPLSPADKAAAFSRLSRRRTAVLNELISSLDSFSLTEALAASSSSPVTMPTSTAAMIASSSLSNHLHHRLPPWLDVGDRDLQLQQSSPPQFALSLSSTPSNLHGQLQPPPSSFFSDEFTPRGGQLSDFTAAAAAAAAAKARDKNSYEVGSSGDLDLGWVNDLLT*	382			C-X5-H-X4-C-X3-H	CTRSRSHDWTDCPFSH	C-X9-C-X5-C-X3-H	CPEFSRHGGDCSRGDECGFAH	C-X5-C-X4-C-X3-H	CKDGKHCKRKVCFFAH
AlyTZF9	495985			Arabidopsis lyrata	MGVDELSHLKFSLLLESSACNDLSGFKSLVEKEGLESIDGSALWYGRRLGSKKMGFEERTPLMIAALFGSKDIVDYIISTGLVDVNRSCGSDGATALHCAVSGLSANSLEIVTLLLKGSANPDSCDAYGNKPGDMIFPCLSPVFSARMKVLERLLKGNDDLNEVNGQGEGERKVEVEVEVEVSVSPPRGSERKEYPVDPTLPDIKNGIYGTDEFRMYAFKIKPCSRAYSHDWTECPFVHPGENARRRDPRKYHYSCVPCPEFRKGSCSRGDTCEYAHGIFECWLHPAQYRTRLCKDETKCSRRVCFFAHKPEELRPLYPSTGSGVPSPRSSFSSCNSSSAFDMGPISPLPIGASTTPPLSPNGVSSPMGGGKTWMNWPNITPPALQLPGSRLKSALNAR…	614			C-X5-H-X4-C-X3-H	CSRAYSHDWTECPFVH	C-X7-C-X5-C-X3-H	CPEFRKGSCSRGDTCEYAH	C-X5-C-X4-C-X3-H	CKDETKCSRRVCFFAH	Ank_2	Family
AtrTZF1	evm_27.TU.AmTr_v1.0_scaffold00007.61			Amborella trichopoda	MDPYHKTSVDHDSTFLFKDIEVGSKGNGYSSLLELSASNDLISFKQAVEEDGSAIDGTALWYGRRSGSSRMSVEQRTPLMVAALFGSTDVLSYILSAYETCGIDVNQASGSDGATALHLAAASGASLAPEAVRLLVAASADPTRPDALGNLAADLVPTAPHLTPSRPLLEGLLGRKAETEDLGSVPPPEQGLKSSEKKEYPVDLSLPDIKNGVFGTDEFRMYSFKVKPCSRAYSHDWTECPFVHPGENARRRDPRRYHYSCVPCPDFRKGACRRGDACEYAHGVFECWLHPAQYRTRLCKDETGCTRRVCFFAHKPEELRPLYASTGSGVPSPRSNSPSSSLEPPMSPLALGSPSVLMLPSFATSTSAMSPSSLQLSGAGLQGSRLKATRSARDYVTDD…	695			C-X5-H-X4-C-X3-H	CSRAYSHDWTECPFVH	C-X7-C-X5-C-X3-H	CPDFRKGACRRGDACEYAH	C-X5-C-X4-C-X3-H	CKDETGCTRRVCFFAH	Ank_2	Family
AtrTZF2	evm_27.TU.AmTr_v1.0_scaffold00056.197			Amborella trichopoda	MGEENGTSLMEATPPWSLFSEREPNCPTRIYSLPLSGISSNHQNLIPQDSLSPVYKPGFSSPFVDFDPGYAGSRPEKDQSGQEGYGFGGNRPENDFSSSFSDAMAALQRYLPSNYEDQEPNAAIDAYSCDEFRMYDFKVRRCVRGRSHDWTECPYAHPGEKARRRDPRKFHYSGTACPDFRKGNCKRGDSCEFAHGVFECWLHPARYRTQPCKDGTSCRRRVCFFAHTPEQLRVLPQNPSPRYSGAVSGGFPGVSRFSGESYDGSPMRLFAKASSLSNSLSSPLSNSLSPTSTLASHVHSPPALSPPLSPSVSPPLSPANFSPENQIFRRRIPVSDVVSSLKNLQLGGSPNSGAFMAVSGNQGRFSGGFSSSFRPAFSSLPSTPTKVGWTDSFGNGVAD…	446	C-X12-C-X10-C-X3-H	CDEFRMYDFKVRRCVRGRSHDWTECPYAH	C-X5-H-X4-C-X3-H	CVRGRSHDWTECPYAH	C-X7-C-X5-C-X3-H	CPDFRKGNCKRGDSCEFAH	C-X5-C-X4-C-X3-H	CKDGTSCRRRVCFFAH
AtrTZF3	evm_27.TU.AmTr_v1.0_scaffold00103.118			Amborella trichopoda	MCSGPEHQKPNSNNSSSMEKINNDVCNGNPSLTEEDSFSPLLELAANNDIEGFKKAMQNDPTLIDGVGVWYCRQNGSNQMVLEQRTPLMVASMYGSLEVLAHILSVFSETCGNLHSGENQATRKQYSGVNRACGPDKSTPLHCAAFGGSVNATEVVRLLLQAGADLDALDSHGRRPHDVIVTSPKLSHIRLALEELLSSGEKPSGKLDGKPDGEINVSVSVSSSPPLSSSPDGSSPRSNDSSSVSSPKFLPDSAHFSGNFSEKKEYPVDPSLPDIKNSIYTTDEFRMYSFKVRPCSRAYSHDWTECPFVHPGENARRRDPRKYHYSCVPCPDFRKGACRRADLCEYAHGVFECWLHPAQYRTRLCKDGTSCMRRVCFFAHTTEELRPLYMSTGSAVPSP…	725			C-X5-H-X4-C-X3-H	CSRAYSHDWTECPFVH	C-X7-C-X5-C-X3-H	CPDFRKGACRRADLCEYAH	C-X5-C-X4-C-X3-H	CKDGTSCMRRVCFFAH	Ank	Repeat
AtrTZF4	evm_27.TU.AmTr_v1.0_scaffold00183.27			Amborella trichopoda	MPEFCADKSQMHIQNALFSEKAPVLSSSPTGRHRLLRLNIDEIPNSFDFETGRIHPNSPFFIASYDEEDDFMDPYASDAFRMFDFKVKKCARGRSHDWTECPFAHPGEKARRRDPRRFHYSGVVCPDFRKGSGCRRGEACEFAHGVFECWLHPARYRTQPCKDGRSCTRRICFFAHTPAQLRVLPPGMSNVCCCHFSGLSLTRKGPLSCNSGVSFSDGVKLACKYVASSPTSTLSLLSPPRSPSLSPPLSPAEAGSSRVSPLSLYQKSAPMHIPLNFQRNKMIAELCKSLEVMEFSEQNGHGWFNSPQSFISSSSPSLSSTPPPVSFTRGSFEPNVIPEESEKAVGNISFPDLDWVDELVM*	361			C-X5-H-X4-C-X3-H	CARGRSHDWTECPFAH	C-X8-C-X5-C-X3-H	CPDFRKGSGCRRGEACEFAH	C-X5-C-X4-C-X3-H	CKDGRSCTRRICFFAH
AtTZF1	AT2G25900	AtC3H23		Arabidospis thaliana	MMIGENKNRPHPTIHIPQWDQINDPTATISSPFSSVNLNSVNDYPHSPSPYLDSFASLFRYLPSNELTNDSDSSSGDESSPLTDSFSSDEFRIYEFKIRRCARGRSHDWTECPFAHPGEKARRRDPRKFHYSGTACPEFRKGSCRRGDSCEFSHGVFECWLHPSRYRTQPCKDGTSCRRRICFFAHTTEQLRVLPCSLDPDLGFFSGLATSPTSILVSPSFSPPSESPPLSPSTGELIASMRKMQLNGGGCSWSSPMRSAVRLPFSSSLRPIQAATWPRIREFEIEEAPAMEFVESGKELRAEMYARLSRENSLG*	315			C-X5-H-X4-C-X3-H	CARGRSHDWTECPFAH	C-X7-C-X5-C-X3-H	CPEFRKGSCRRGDSCEFSH	C-X5-C-X4-C-X3-H	CKDGTSCRRRICFFAH
AtTZF10	AT2G40140	AtC3H29	AtSZF2	Arabidospis thaliana	MCGAKSNLCSSKTLTEVEFMRQKSEDGASATCLLEFAACDDLSSFKREIEENPSVEIDESGFWYCRRVGSKKMGFEERTPLMVAAMYGSMEVLNYIIATGRSDVNRVCSDEKVTALHCAVSGCSVSIVEIIKILLDASASPNCVDANGNKPVDLLAKDSRFVPNQSRKAVEVLLTGIHGSVMEEEEEELKSVVTKYPADASLPDINEGVYGTDDFRMFSFKVKPCSRAYSHDWTECPFVHPGENARRRDPRKYPYTCVPCPEFRKGSCPKGDSCEYAHGVFESWLHPAQYRTRLCKDETGCARRVCFFAHRRDELRPVNASTGSAMVSPRSSNQSPEMSVMSPLTLGSSPMNSPMANGVPLSPRNGGLWQNRVNSLTPPPLQLNGSRLKSTLSARDMDM…	597			C-X5-H-X4-C-X3-H	CSRAYSHDWTECPFVH	C-X7-C-X5-C-X3-H	CPEFRKGSCPKGDSCEYAH	C-X5-C-X4-C-X3-H	CKDETGCARRVCFFAH	Ank_4	Domain
AtTZF11	AT3G55980	AtC3H47	AtSZF1	Arabidospis thaliana	MCSGPKSNLCSSRTLTEIESRQKEEETMLLLEFAACDDLDSFKREVEEKGLDLDESGLWYCRRVGSKKMGLEERTPLMVAAMYGSIKVLTFIVSTGKSDVNRACGEERVTPLHCAVAGCSVNMIEVINVLLDASALVNSVDANGNQPLDVFVRVSRFVASPRRKAVELLLRGGGVGGLIDEAVEEEIKIVSKYPADASLPDINEGVYGSDEFRMYSFKVKPCSRAYSHDWTECAFVHPGENARRRDPRKYPYTCVPCPEFRKGSCPKGDSCEYAHGVFESWLHPAQYKTRLCKDETGCARKVCFFAHKREEMRPVNASTGSAVAQSPFSSLEMMPGLSPLAYSSGVSTPPVSPMANGVPSSPRNGGSWQNRVNTLTPPALQLNGGSRLKSTLSARDIDM…	580			C-X5-H-X4-C-X3-H	CSRAYSHDWTECAFVH	C-X7-C-X5-C-X3-H	CPEFRKGSCPKGDSCEYAH	C-X5-C-X4-C-X3-H	CKDETGCARKVCFFAH	Ank2	Family
AtTZF2	AT2G19810	AtC3H20	AtOZF1	Arabidospis thaliana	MMIGESHRGFNPTVHIPPWPLSEDLTVSDIYGSPDGGSSMMEALAELQRYLPSNEPDPDSDPDLSGPDSPIDAYTCDHFRMYEFKVRRCARGRSHDWTECPYAHPGEKARRRDPRKFHYSGTACPEFRKGCCKRGDACEFSHGVFECWLHPARYRTQPCKDGGNCRRRVCFFAHSPDQIRVLPNQSPDRVDSFDVLSPTIRRAFQFSISPSSNSPPVSPRGDSDSSCSLLSRSLGSNLGNDVVASLRNLQLNKVKSSLSSSYNNQIGGYGSGFGSPRGSVLGPGFRSLPTTPTRPGFMNIWENGLEEEPAMERVESGRELRAQLFEKLSKENCMGRIEPDPDQGAGDTPDVGWVSDLVM*	359	C-X12-C-X10-C-X3-H	CDHFRMYEFKVRRCARGRSHDWTECPYAH	C-X5-H-X4-C-X3-H	CARGRSHDWTECPYAH	C-X7-C-X5-C-X3-H	CPEFRKGCCKRGDACEFSH	C-X5-C-X4-C-X3-H	CKDGGNCRRRVCFFAH
AtTZF3	AT4G29190	AtC3H49	AtOZF2	Arabidospis thaliana	MMIGETRRTYPTVEIPPWPVLEELTTSEFFSPVMNSPDCSMLEALAGLQRYLPSNEPDPESYPDLLGPDSPIDAYSCDHFRMYDFKVRRCARGRSHDWTECPYAHPGEKARRRDPRKYHYSGTACPDFRKGGCKKGDSCEFAHGVFECWLHPARYRTQPCKDGGNCLRKICFFAHSPDQLRFLHTRSPDRVDSFDVSSPIRARAFQLSISPVSGSPPMSPRADSESSPMTQSLSRSLGSCSINDVVPSFRNLQFNSVKSFPRNNPLFGFGSPRGSILGPGFQSLPTTPTRPGNLDIWEYGLEEEPVMERVVESGRELREKMREKLHKENCMDRVAQDPDQNLGEAPDVGWVSDLLM*	356	C-X12-C-X10-C-X3-H	CDHFRMYDFKVRRCARGRSHDWTECPYAH	C-X5-H-X4-C-X3-H	CARGRSHDWTECPYAH	C-X7-C-X5-C-X3-H	CPDFRKGGCKKGDSCEFAH	C-X5-C-X4-C-X3-H	CKDGGNCLRKICFFAH
AtTZF4	AT1G03790	AtC3H2	SOM	Arabidospis thaliana	MDVVCTEHQMRKPTVEIPPRKLLLSSKSFPSDSSSPRSPRKHNWNKSNKITSEHEEDNEDNNRENKEYCYDSDSDDPYASDHFRMFEFKIRRCTRSRSHDWTDCPFAHPGEKARRRDPRRFQYSGEVCPEFRRGGDCSRGDDCEFAHGVFECWLHPIRYRTEACKDGKHCKRKVCFFAHSPRQLRVLPPENVSGVSASPSPAAKNPCCLFCSSSPTSTLLGNLSHLSRSPSLSPPMSPANKAAAFSRLRNRAASAVSAAAAAGSMNYKDVLSELVNSLDSMSLAEALQASSSSPVTTPVSAAAAAFASSCGLSNQRLHLQQQQPSSPLQFALSPSTPSYLTNSPQANFFSDDFTPRRRQMNDFTAMTAVRENTNIEDGSCGDPDLGWVNDLLT*	393			C-X5-H-X4-C-X3-H	CTRSRSHDWTDCPFAH	C-X8-C-X5-C-X3-H	CPEFRRGGDCSRGDDCEFAH	C-X5-C-X4-C-X3-H	CKDGKHCKRKVCFFAH
AtTZF5	AT5G44260	AtC3H61		Arabidospis thaliana	MDVEHHKSGHISRPTVDIPPRKLLSSAKSPSSVSSPLRDYKEQKDYCYDSDSEDPYAGDHFRMYEFKIRRCTRSRSHDWTDCPFSHPGEKARRRDPRRFHYTGEVCPEFSRHGDCSRGDECGFAHGVFECWLHPSRYRTEACKDGKHCKRKVCFFAHSPRQLRVLPPSPENHISGGCGGSPSSSPASVLSNKNNRCCLFCSHSPTSTLLNLSRSPSSSPPLSPADKADAFSRLSRRRTAVLNELISSLDSLSLTEALAASSSSPVTMPISTATMIASSNLSSNHHHHRLPPWLDVGDRDLQLQQSSPLRFALSPSSTPSYLHGQLQPPPSSFFGDEFTPRGGRLSDFSVAAAAAAQARDKNSFEVGSSGDLDLGWVNDLLT*	381			C-X5-H-X4-C-X3-H	CTRSRSHDWTDCPFSH	C-X8-C-X5-C-X3-H	CPEFSRHGDCSRGDECGFAH	C-X5-C-X4-C-X3-H	CKDGKHCKRKVCFFAH
AtTZF6	AT5G07500	AtC3H54	PEI1	Arabidospis thaliana	MLKSASPMAFYDIGEQQYSTFGYILSKPGNAGAYEIDPSIPNIDDAIYGSDEFRMYAYKIKRCPRTRSHDWTECPYAHRGEKATRRDPRRYTYCAVACPAFRNGACHRGDSCEFAHGVFEYWLHPARYRTRACNAGNLCQRKVCFFAHAPEQLRQSEGKHRCRYAYRPVRARGGGNGDGVTMRMDDEGYDTSRSPVRSGKDDLDSNEEKVLLKCWSRMSIVDDHYEPSDLDLDLSHFDWISELVD*	245			C-X5-H-X4-C-X3-H	CPRTRSHDWTECPYAH	C-X7-C-X5-C-X3-H	CPAFRNGACHRGDSCEFAH	C-X5-C-X4-C-X3-H	CNAGNLCQRKVCFFAH
AtTZF7	AT2G41900	AtC3H30		Arabidospis thaliana	MCCGSDRLNQIVSSRSSLPISFEEDNNLVTNTDMNHLTVETEDTFASLLELAANNDVEGVRLSIERDPSCVDEAGLWYGRQKGSKAMVNDYRTPLMVAATYGSIDVIKLIVSLTDADVNRACGNDQTTALHCAASGGAVNAIQVVKLLLAAGADLNLLDAEGQRAGDVIVVPPKLEGVKLMLQELLSADGSSTAERNLRVVTNVPNRSSSPCHSPTGENGGSGSGSPLGSPFKLKSTEFKKEYPVDPSLPDIKNSIYATDEFRMYSFKVRPCSRAYSHDWTECPFVHPGENARRRDPRKFHYSCVPCPDFRKGACRRGDMCEYAHGVFECWLHPAQYRTRLCKDGTGCARRVCFFAHTPEELRPLYASTGSAVPSPRSNADYAAALSLLPGSPSGVSVM…	716			C-X5-H-X4-C-X3-H	CSRAYSHDWTECPFVH	C-X7-C-X5-C-X3-H	CPDFRKGACRRGDMCEYAH	C-X5-C-X4-C-X3-H	CKDGTGCARRVCFFAH	Ank2	Family
AtTZF8	AT5G12850	AtC3H56		Arabidospis thaliana	MCGLAKKLDIEDTLTSLSDQENESLAKPMNDAAEWEHSFSALLEFAADNDVEGFRRQLSDVSCINQMGLWYRRQRFVRRMVLEQRTPLMVASLYGSLDVVKFILSFPEAELNLSCGPDKSTALHCAASGASVNSLDVVKLLLSVGADPNIPDAHGNRPVDVLVVSPHAPGLRTILEEILKKDEIISEDLHASSSSLGSSFRSLSSSPDNGSSLLSLDSVSSPTKPHGTDVTFASEKKEYPIDPSLPDIKSGIYSTDEFRMFSFKIRPCSRAYSHDWTECPFAHPGENARRRDPRKFHYTCVPCPDFKKGSCKQGDMCEYAHGVFECWLHPAQYRTRLCKDGMGCNRRVCFFAHANEELRPLYPSTGSGLPSPRASSAVSASTMDMASVLNMLPGSPSAA…	706			C-X5-H-X4-C-X3-H	CSRAYSHDWTECPFAH	C-X7-C-X5-C-X3-H	CPDFKKGSCKQGDMCEYAH	C-X5-C-X4-C-X3-H	CKDGMGCNRRVCFFAH	Ank2	Family
AtTZF9	AT5G58620	AtC3H66		Arabidospis thaliana	MGVDELSHLKFSLLLESSACNDLSGFKSLVEEEGLESIDGSGLWYGRRLGSKKMGFEERTPLMIAALFGSKEVVDYIISTGLVDVNRSCGSDGATALHCAVSGLSANSLEIVTLLLKGSANPDSCDAYGNKPGDVIFPCLSPVFSARMKVLERLLKGNDDLNEVNGQEESEPEVEVEVEVSPPRGSERKEYPVDPTLPDIKNGVYGTDEFRMYAFKIKPCSRAYSHDWTECPFVHPGENARRRDPRKYHYSCVPCPEFRKGSCSRGDTCEYAHGIFECWLHPAQYRTRLCKDETNCSRRVCFFAHKPEELRPLYPSTGSGVPSPRSSFSSCNSSTAFDMGPISPLPIGATTTPPLSPNGVSSPIGGGKTWMNWPNITPPALQLPGSRLKSALNAREIDF…	607			C-X5-H-X4-C-X3-H	CSRAYSHDWTECPFVH	C-X7-C-X5-C-X3-H	CPEFRKGSCSRGDTCEYAH	C-X5-C-X4-C-X3-H	CKDETNCSRRVCFFAH	Ank2	Family
BdTZF1	Bradi1g11760			Brachypodium distachyon	MNGMPISVSTAPSVDGGGGEDATPKKNAAAAAAVAEMAKHLTVDTDDAFASLLELAAEDDADGLRRALESGPPAAADEAGLWYGRQKFMEQRTPLMVAATYGSLDALRLLLSLPSVDVNRRCGHNDTTALHCAASGGSPSAVEAVRLLIEAGADADAKDASGCRPSDVISVPPKMIDAKIALQDLLGFPKAEHGVLLVVTRATNLISSPVSSPTAENARSPSAAAMTMMMTKFADLPRVATSEKKEYPVDPSLPDIKNSIYASDEFRMYSFKIRPCSRAYSHDWTECPFVHPGENARRRDPRKYHYSCVPCPDFRKGVCRRGDMCEYAHGVFECWLHPAQYRTRLCKDGTGCNRRVCFFAHTTDELRPLYASTGSAVPSPRASATTAMEMAAAMGLMPG…	761			C-X5-H-X4-C-X3-H	CSRAYSHDWTECPFVH	C-X7-C-X5-C-X3-H	CPDFRKGVCRRGDMCEYAH	C-X5-C-X4-C-X3-H	CKDGTGCNRRVCFFAH	Ank2	Family
BdTZF2	Bradi1g18482			Brachypodium distachyon	MASSMDMLLPPSYGVLNRQVNVGEAGAWLWAQGAHRLWAAMPEHFWVYVYKVRKCPQPGSHDWITCPYAHKGERARRRDPQRYNYLPVSCPDHPGSNNGGGGGGFRGSCRRGLKCKYAHGVFELWLHPARFRTRMCEAGARCPRRICFFAHFRSQLREAGSGSACSDSAVSFLPPRILQRNAAIIGSSSSAPAAVARDD	199			C-X5-H-X4-C-X3-H	CPQPGSHDWITCPYAH	C-X18-C-X5-C-X3-H	CPDHPGSNNGGGGGGFRGSCRRGLKCKYAH	C-X5-C-X4-C-X3-H	CEAGARCPRRICFFAH
BdTZF3	Bradi1g24270			Brachypodium distachyon	MGDLPDPARAQVAGGGRRDKLAALLELAAADDVDGMREALELAGEEAAELADEVGLWYGRSKAYEPRTPLMVAATYGSARVVSLLLGLSGYVDVARRPGVDGFTALHCAASGGSSNAVPVVKMLLDAGADLATPDCAGRFPADVIRAPPASPDALGDLEMLLGRRRALAVATSAASGASSPPLSSSPDDEGNRSPSSLSPITVDRGKKEYPVDPTLPDIKSSVYASDEFRMYAFKVRPCSRAYSHDWTECPFVHPGENARRRDPRKHPYTAVPCPNFRRPGGCPSGDNCEFSHGVFESWLHPTQYRTRLCKEGAACARRICFFAHDEEELRHVPHNSGAGLLSPRATSSIDMSAAAQLGLLQGSPRHFGPPPGSPSAGSNGGGTAPHWLQGSRLRSSFN…	661			C-X5-H-X4-C-X3-H	CSRAYSHDWTECPFVH	C-X8-C-X5-C-X3-H	CPNFRRPGGCPSGDNCEFSH	C-X5-C-X4-C-X3-H	CKEGAACARRICFFAH	Ank2	Family
BdTZF4	Bradi2g05750			Brachypodium distachyon	MMMMSEGVSVPPWGNLPVSGGVDGGGVGGCGGDEMSPHIFAALRHFLPCNDAAGGFGADDEDEAAAMAAAVDAYGGDEFRMYDFKVRRCVRGRSHDWTECPFAHPGEKARRRDPRKYHYSGTACPDFRKGGCKRGDACEYAHGVFECWLHPARYRTQACKDGTACRRRVCFFAHTREQLREMPAPQHSSPRSTPLSPLAESYDGSPLRRQVFESYLNNKGIVSSSPTSTYLSSPPKSPPSESPPLSPDGAAAIRRGSWPGVGSPVNDVLASFRQLRIGKAKSAPSGGWTYPASAAVAYGSPRDAGLYSLPSSPMATPTANSSFMANLEPLSLCFMDDDEPVQRVESGRALREKVFERLSRDGTPSGGAAAGVGGPDVGWVSDLIN*	385			C-X5-H-X4-C-X3-H	CVRGRSHDWTECPFAH	C-X7-C-X5-C-X3-H	CPDFRKGGCKRGDACEYAH	C-X5-C-X4-C-X3-H	CKDGTACRRRVCFFAH
BdTZF5	Bradi2g19270			Brachypodium distachyon	MVSHEQLLQLDPTALAFSWAAEPAPSVSEIPPQLLVALGEYLSSGAAAGHNEGDAGAVADAADAEADEEFMMYEFKVRRCARARSHDWTACPYAHPGEAARRRDPRRVAYAGEPCPDFRRRPGAACPRGNSCPLAHGTFELWLHPSRYRTRPCRAGTACRRRVCFFAHTPAELRAAAGHKAGGDISPLAALSPKSTLTSLWESPPVSPVEGGRGWWVDAAAGDEGDADAEVEELMLAMRELNFRQAAAKAASRTQVLPPVTEDDGPDFGWVSELVM*	276			C-X5-H-X4-C-X3-H	CARARSHDWTACPYAH	C-X10-C-X5-C-X3-H	CPDFRRRPGAACPRGNSCPLAH	C-X5-C-X4-C-X3-H	CRAGTACRRRVCFFAH
BdTZF6	Bradi2g33270			Brachypodium distachyon	MMMMGEGSAHAPPWQRTAPSSGDGGCAADGVAAPYYALSALRHYLPWNEPSGDAQDEEEDAVASADAYACDEFRMYEFKVRRCTRGRSHDWTDCPFAHPGEKARRRDPRRYCYSGAACPDFRKGGACKRGDACEHAHGVFECWLHPARYRTQPCKDGTACRRRVCFFAHTPEQLRSPPCSPRAAAVSSSSPALADSYDGSPLRRQAFESCYLGGNGSGKSHLVQLSSSPTSTLLSPPRSPPSDSYSPPMSPNDVLASLRQLRLGAPQSSPRSAGSFLAAAGYSSAFGSPKSPAAGIYSLPSTPTRPSSLVTVNTPSGATVTVEPIDLGLIVEEEPPVERVESGRALRAKVFERLSKEATVCNDTMEDVLAAAAPDVGWVSDLIN*	384	C-X12-C-X10-C-X3-H	CDEFRMYEFKVRRCTRGRSHDWTDCPFAH	C-X5-H-X4-C-X3-H	CTRGRSHDWTDCPFAH	C-X8-C-X5-C-X3-H	CPDFRKGGACKRGDACEHAH	C-X5-C-X4-C-X3-H	CKDGTACRRRVCFFAH
BdTZF7	Bradi2g38247			Brachypodium distachyon	MCSGTRKPTAPPPPRDSAELLMELAAADDVVGFRQAVEEDKACIDGAGLWYGPSAAVGRRLGMESRTPAMVAALYGSTGVLAYALSAAPREACRASPTDGATALHMAAAGGAAGAVAATHLLLAAGASTEALSASGLRAGDLLPRAAGPADKPLRVLLKSPAVSPSSSPKKSASPPAAMAMAQEPRKEYPPDLTLPDLKSGLFSTDEFRMYSFKVKPCSRAYSHDWTECPFVHPGENARRRDPRRYSYSCVPCPEFRKGGSCRKGDGCEYAHGVFECWLHPAQYRTRLCKDEVGCARRICFFAHKRDELRAVNPSAVSVGMQPSSPRSSPPNGMDMGMLNPAWPSSPASSRLKTARELDFDLEMLALDQYQQKLFDKVSNAASPRANWGAANGGLGSPH…	599			C-X5-H-X4-C-X3-H	CSRAYSHDWTECPFVH	C-X8-C-X5-C-X3-H	CPEFRKGGSCRKGDGCEYAH	C-X5-C-X4-C-X3-H	CKDEVGCARRICFFAH
BdTZF8	Bradi4g05990			Brachypodium distachyon	MCPGPRNAMACNKHELHQQQPSASLLELAAEDDLAGFRRAVQEDKLSFVAASSWYGPSSPKKQQGACRRLALQLRTPAMVAALYGSTQVLSYVLSMAPSEAARASASDGATPLQLAAAGRAPSAPAATRLLLAAGASPDADTILLLPPEAPTKESTKKKDYSTAHGHGGAPAPAPEDINAGVFGTDEFRMYSFKVNPCSRAYTHDWTECPFAHPGENARRRDPRRYAYSCVPCPEFRSAASCRKGDACEYAHGVFESWLHPAQYRTRLCKDEVGCPRRICFFAHGKRQLRQVNPSAASMASSSSNSSGSSPSRPVLKASLSSRELEFDVSGKHRLLSAQSDYSDLIGAYVQALSLQQQQQQQAGGDIDMLVQRLNSNSKPPLGSSSRAAAFANRSQSFV…	480			C-X5-H-X4-C-X3-H	CSRAYTHDWTECPFAH	C-X8-C-X5-C-X3-H	CPEFRSAASCRKGDACEYAH	C-X5-C-X4-C-X3-H	CKDEVGCPRRICFFAH	Ank	Repeat
BdTZF9	Bradi4g06290			Brachypodium distachyon	MGEASEYEGVDVAAVSSRLLELAADDDAEALGCLLAVHPCLADEPAPWYSSARGAEPMTPLMVAAAYGSVACLDALLSPPHLADPNRASASSLSTPLHLAAAGGAPSAPTAVSRLLASGADPTLLDHLHRRPSDLVALPPNSLPLKNHLLSLLGARKEWPPDPSLPDIKNGAYASDDFRMYSFKVRACSRAYSHDWTECPFVHPGENARRRDPRKYHYSCVPCPEFKKGAGCRRGDMCEYAHGVFESWLHPAQYRTRLCKDGVGCARRVCFFAHTPEELRPLYVSTGSAVPSPRGAMEMAAMGMGLSSPGSSFTPPMSPSGGGSGMSWPQPNLPALCLPGSAGNLHLSRLRTSLSARAMAVDELLAAVDYDNHVGSPASVRSARGKALVPSNLDDLFSA…	617			C-X5-H-X4-C-X3-H	CSRAYSHDWTECPFVH	C-X8-C-X5-C-X3-H	CPEFKKGAGCRRGDMCEYAH	C-X5-C-X4-C-X3-H	CKDGVGCARRVCFFAH	Ank2	Family
BrTZF1	Brara.A00809			Brassica rapa	MMIGDTRRTYPTVEIPTWPVSEDFTAGDVFSPVMNSPDCSMLEALAALQRYLPSNEPDPDSDPDLFGPDSPIDAYSCDHFRMYDFKVRRCARGRSHDWTECPYAHPGEKARRRDPRKYSYSGTACPDFRKGGCVKGDSCEFAHGVFECWLHPARYRTQPCKDGGNCRRRVCFFAHSPDQLRYLPNRSPDRVDSFDVSSPMRHSCARAFQLSISPVSGSPPVSPRADSGSQSLSRSLGSNSINDVVSSFRNLQFEKVKSFPPSYNNPLRCYQSGFGSPRGSILGPGFQSLPTTPTRPGNMDIWENGIEEEPAMERVVESGRELRAKMFEKLSKENCMDRVEPDPDHNSGEGPDVEWVSELVM*	361	C-X12-C-X10-C-X3-H	CDHFRMYDFKVRRCARGRSHDWTECPYAH	C-X5-H-X4-C-X3-H	CARGRSHDWTECPYAH	C-X7-C-X5-C-X3-H	CPDFRKGGCVKGDSCEFAH	C-X5-C-X4-C-X3-H	CKDGGNCRRRVCFFAH
BrTZF10	Brara.H03076			Brassica rapa	MRPTVDIPPRKLLLAESSPRSSPRKHNWNNKVSNKIATSEHEEDNEDSNNKETKEYCYDSDTDDPYASEHFRMFEFKIRRCTRSRSHDWTDCPFAHPGEKARRRDPRRFQYSAEVCPEFRRDGDCSRGDECEFAHGVFECWLHPIRYRTEACKDGKHCKRKVCFFAHSPRQLRVLPPENVSGGGSASGSPAAAKNPCCMFCSSSPTSTLLGNLSHLSRSPSLSPPLSPAHKAAAFSRLRNRAASAVSEAVSAAAAAGSVNYNDVLNELVNSLDSINLAEALHVSSSSPVTTPVSAAAAAFASSCGLSNQRLHLQQQQSSPLQFALSPSTPSYLATSFSPSSPSYLTNSPRANIFSGEITPRQRQKNEFTAVRDKTSFEDGSCGDPDLGWVNDLLT*	395			C-X5-H-X4-C-X3-H	CTRSRSHDWTDCPFAH	C-X8-C-X5-C-X3-H	CPEFRRDGDCSRGDECEFAH	C-X5-C-X4-C-X3-H	CKDGKHCKRKVCFFAH
BrTZF11	Brara.I01833			Brassica rapa	MDVEHHNSGHIGRPTVDIPPRKLLSSAVSPSSPCPEDKAQKDCCYDSDSDDPYAGDHFRMYEFKIRRCTRSRSHDWTDCPFAHPGEKARRRDPRRYHYTGEVCPEFRNGGDCSRGDMCGFAHGIFECWLHPSRYRTEACKDGKHCKRKICFFAHSPRQLRVLPPSENFVSGGGGSAASSPASVLSYKNNRCCVFCSHSPTSTLLDLSRSPTSSPPLSPANKSAVFSRMSRRHSALAHKQVLHELINSLDSFSFKEALAAASSSSPVTMPVTTGETMLASSNRSNNHRLPPWIDVGDRDLQLQQSSFKYAFSPSSTPSYLNGQLPPPSFFSDEFTPRGGRLSDFTVAATAAAEARGKNSFEVGHSGDLDLGWVNDLLT*	377			C-X5-H-X4-C-X3-H	CTRSRSHDWTDCPFAH	C-X8-C-X5-C-X3-H	CPEFRNGGDCSRGDMCGFAH	C-X5-C-X4-C-X3-H	CKDGKHCKRKICFFAH
BrTZF12	Brara.I03841			Brassica rapa	MGLLEYAACDDLPSFQREIEEKGLDLDEPGLWYCKKLGSNKMGLEQRTPLMVAAMYGSKKVLTFIVSTGKSDVNRACGEERVTALHCAVAGCSVNMVEVINALLDASASANAVDANGNQPLDLFVKVSRFVASPRKKAVELLLRGGGMINEPVEEEEEEEVKIVSKYPADASLPDINEGVYGSDEFRMYSFKVKPCSRAYSHDWTECAFVHPGENARRRDPRKYPYTCVPCPEFRKGSCPKGDSCEYAHGVFESWLHPAQYKTRLCKDETGCARKVCFFAHKREEMRPVNASTGSAVSQSPLEMMPGLYSSGVATRPVSPMSSSVGSSPRNGGSWQNRVNSLSPPALHLNGGSRLKSTLSARDMDMEMELEMRLRGFNNVEETFGSYVSSPSRNSQMSH…	546			C-X5-H-X4-C-X3-H	CSRAYSHDWTECAFVH	C-X7-C-X5-C-X3-H	CPEFRKGSCPKGDSCEYAH	C-X5-C-X4-C-X3-H	CKDETGCARKVCFFAH	Ank2	Family
BrTZF13	Brara.J00209			Brassica rapa	MDVVRPTVEIPPRKLLLSSKSFSGEASPRSSPRKHNWNNKSNKISTSEQGEDSFNEDNTNNNKDTKEYCYDSDTDDPYASDHFRMFEFKIRRCTRSRSHDWTDCPFAHPGEKARRRDPRRFQYSGEVCPEFRRGGDCSRGDDCEFAHGVFECWLHPIRYRTEACKDGKHCKRKVCFFAHSPRQLRVLPPENDSGGSSASASPAKNQNPCCLFCSGSPTSTLLGNLSHLSRSPSSSPPLSPAHKAAAFSRLRSCAASAAAAGSVNYKDVLNDLVNSLDSITLAEALQVSSPSPSPVSAAAAAFANASSCGLSTQRLHIQQQQQSSPLQFALSPSTPSYLANSPRASFFSDDYTPRQREVNEFTPAAVRDKTRFEDGSCGDPDIGWVNDLLT*	390			C-X5-H-X4-C-X3-H	CTRSRSHDWTDCPFAH	C-X8-C-X5-C-X3-H	CPEFRRGGDCSRGDDCEFAH	C-X5-C-X4-C-X3-H	CKDGKHCKRKVCFFAH
BrTZF14	Brara.J01249			Brassica rapa	MGDDELSHLKFTLLLESAACNDLSGFKSLIEEEGLSTIDRSGLWYGRRLGSKKMGFEERTPLMIAALFGSKEIVDYIISTGLVDVNRSCGSDGATALHCAVSGLSGNSLEVVTLLLNASADPESRDADGSKPVDVMTFPCLSPVFSGRKKVLERLLNGNEADVQEEEAEVEVEVEVLLSPPRKEYPIDPTLPDIKNGIYGTDEFRMYAFKIKPCSRAYSHDWTECPFVHPGENARRRDPRKYHYSCVPCPEFRKGSCSRGDSCEYAHGIFECWLHPAQYRTRLCKDETNCSRRVCFFAHKPDELRPLYTSTGSGVPSPRSSFSSCNDMGPISPLPPLSPNGGMLTTPPLSPNGIPSPIGSGKPWMNWPSATPPTLHLPGSRLKSALNAREFNFSEEIHQ…	576			C-X5-H-X4-C-X3-H	CSRAYSHDWTECPFVH	C-X7-C-X5-C-X3-H	CPEFRKGSCSRGDSCEYAH	C-X5-C-X4-C-X3-H	CKDETNCSRRVCFFAH	Ank2	Family
BrTZF15	Brara.J02141			Brassica rapa	MCGLSKNDSELEHSFSALLEFAADNNVEGFKQQLSLVPCINQMGLWYRRQRFVRRMVVEQRTPLMVASIYGSVDVVKLILSFPEAELNLASGSDKSTALHCAASGASVNSLGVVKLLLSAGADPNIHDAHGNRAVDVLVASPHAPGLRTVLEEILKKDEDPSSSLGSSLRSLSSSPENGSSLLSLGSVSSPTKVDASEKKEYPLDPSLPDIKSGIYSTDEFRMFSFKIRPCSRAYSHDWTECPFAHPGENARRRDPRKFHYTCVPCPDFKKGSCKQGDACEYAHGVFECWLHPAQYRTRLCKDGTSCNRRVCFFAHLKEELRPLYASTGSGLPSPSSAASTMDMASVLNMLPGSPSAAPISPSASMGWPQQNNIPALHLPGSNVQLSRLRSSLNARDII…	647			C-X5-H-X4-C-X3-H	CSRAYSHDWTECPFAH	C-X7-C-X5-C-X3-H	CPDFKKGSCKQGDACEYAH	C-X5-C-X4-C-X3-H	CKDGTSCNRRVCFFAH	Ank2	Family
BrTZF16	Brara.J02521			Brassica rapa	MLKSVNPMTFYDIGEPQFPTLGYIVSKPGNAGAYEIDPPLPTVDDVIYSSDEFRMYAYKIKRCPRTRSHDWTECPYAHRGEKATRRDPRRYSYCAVACPAFRNGACHRGDTCEFAHGVFEYWLHPARYRTRACNAGNMCQRKVCFFAHAPEQLRQSEGKHRCRYAYRPVRTTVARGRNGDGVGIREDGEDFDTWQSPAKSGESELDINEERLLKCWSGMSIVDDHYEPSDLDLNLSHIDWISALVD*	246			C-X5-H-X4-C-X3-H	CPRTRSHDWTECPYAH	C-X7-C-X5-C-X3-H	CPAFRNGACHRGDTCEFAH	C-X5-C-X4-C-X3-H	CNAGNMCQRKVCFFAH
BrTZF17	Brara.K00904			Brassica rapa	MIIGETRRTYPTVEIPTWTVSEDFTTSELFSPAMNSPDCSMLEALAALQRYLPSNEPDPDSDPDLFGPDSPIDAYSCDHFRMYDFKVRRCARGRSHDWTECPYAHPGEKARRRDPTKYNYSGTACPDFRKGGCKKGDSCEFAHGVFECWLHPARYRTQPCKDGGNCRRRVCFFAHSPDQLRCLHNRSPDRVDSFDVSSPVRRAFQLSVSPVSSSPPMSPRADSETQCSVNDVVSSFRNLQFEKVKSFPSSYTNPLRCYQSGFGSPRGSILGHGFQSLPTTPIRPGSMDIWDNGLEEDPAMERVVESGRELRAKMFEKLSKENCMDRVEPDQDQNLGEAPDVGWVSELVM*	349	C-X12-C-X10-C-X3-H	CDHFRMYDFKVRRCARGRSHDWTECPYAH	C-X5-H-X4-C-X3-H	CARGRSHDWTECPYAH	C-X7-C-X5-C-X3-H	CPDFRKGGCKKGDSCEFAH	C-X5-C-X4-C-X3-H	CKDGGNCRRRVCFFAH
BrTZF2	Brara.B00460			Brassica rapa	MCGLFKKLDTENNALSHSLSKPMNDAAECEHSFSALLEFAADNDVEGFKHQLSLVSSINQVSLWYRRQRLIKRMVLEQRTPLMVASLYGSLDVVKLILSFPETDLNLTCGPDKSTALHCAASGASVKALDVVKLLLSAGADPNITDTHGNTPVDVLVAPRGLRTVLEEILKKDEDLSSSLGSSFRSLSSSPDNGSSSLLSLDSVSSPTKAEKKEYPIDPSLPDIKSGVYSTDEFRMFSFKIRPCSRAYSHDWTECPFAHPGENARRRDPRKSHYTCVPCPDFKKGSCKQGDACEYAHGVFECWLHPAQYRTRLCKDGTGCNRRVCFFAHLKEELRPVYASTGSGLPSSPRGSMDMASVLNMLPGSPSGGAPSSPSNGVSSMCWPHQNVPPALHLPGSNV…	626			C-X5-H-X4-C-X3-H	CSRAYSHDWTECPFAH	C-X7-C-X5-C-X3-H	CPDFKKGSCKQGDACEYAH	C-X5-C-X4-C-X3-H	CKDGTGCNRRVCFFAH	Ank2	Family
BrTZF3	Brara.C02058			Brassica rapa	MCGSERNLCSSRTTFTEAELIRTKAEQERVDATMSLLEYAACDDLPSFKRQTEENSLDINEPGLWYCKRVGSKKMGFQERTPLMVAAMYGSIKVLIYIISIGRSDVKRVSSDEEKVSALHCAVSGCSVSIVQVIKILLDASASPNNVDANGNKPVDILVQASRFIPNQTRKAVELLLTGIISSEEEEVMKSVVSKYPADATLPDINEGVYGTDEFRMFSFKVKPCSRAYSHDWTECPFVHPGENARRRDPRKFPYSCVPCLEFRKGSCPKGDSCEYAHGVFESWLHPAQYKTRLCKDETCCARKVCFFAHRRDELRAVNASTGSAIVSPPMSPSSPMGNNLSPRDGGLWQNRVNGLTPPPLQLNGSRLKSSLSARDMDMEMELRLRRGAYDSPSSVMQL…	557			C-X5-H-X4-C-X3-H	CSRAYSHDWTECPFVH	C-X7-C-X5-C-X3-H	CLEFRKGSCPKGDSCEYAH	C-X5-C-X4-C-X3-H	CKDETCCARKVCFFAH	Ank2	Family
BrTZF4	Brara.C02139			Brassica rapa	MMNHLRVETEDTFSSLLELAANNDVEGVRLSIDRDPSCVDEPGLWYGRQKGSKSIMVNDLRTPLMVAATYGSLDVIKAILPLTNVNRACGNDQTTALHCAASGGAVNAVQVVKLLLAAGADLDALDGDGQRAGDVIVVPPKLEGVKVMLQELLLSSSASHSSPTEFKKEYPVLVLDPSLPDIKNCIYATDEFRMYSFKVRPCSRAYSHDWTECPFVHPGENARRRDPRKFHYSCVPCPDFKRGDCRRGDMCEYAHGVFECWLHPAQYRTRLCKDGTGCARRVCFFAHTPDELRPLYSSTGSAVHSPRSGAEFAAGLSPMSPLSPSSSAMSWPHPSVPALHLPGSNLQSSRLRASLNARDVLSDYEQEQLLNEFSNSLSWSGRMKTLPHSNLEDLFSPEG…	586			C-X5-H-X4-C-X3-H	CSRAYSHDWTECPFVH	C-X7-C-X5-C-X3-H	CPDFKRGDCRRGDMCEYAH	C-X5-C-X4-C-X3-H	CKDGTGCARRVCFFAH	Ank2	Family
BrTZF5	Brara.D02550			Brassica rapa	MCCGSDQLNQISSPEDTTTNTEMNHLRVETEDTFASLLELAANNDVEGVRLSIDRDPSCVDEPGLWYGRQKGSKAMVNDHRTPLMVAATYGSIDVIKLILSLTDVNRACGSDQTTALHCAASGGAVNAVQVVKLLLAAGADLNLMDADGQRAGDVIVVPPKLEGVKLMLQELLSAATAERNLRVVTNVRTSRSNSPNEEEYGDGDGESPFKMKSSTEFKKEYPVDPSLPDIKNSIYSTDEFRMYSFKVRPCSRAYSHDWTECPFVHPGENARRRDPRKFHYSCVPCPDFRKGACRRGDMCEFAHGVFECWLHPAQYRTRLCKDGTGCARRVCFFAHIPEELRPLYESTGSAVLSPRSNADFAAALSLLPPGSPSGVSVMSPLSPSSGGNGMSSMAWPQP…	700			C-X5-H-X4-C-X3-H	CSRAYSHDWTECPFVH	C-X7-C-X5-C-X3-H	CPDFRKGACRRGDMCEFAH	C-X5-C-X4-C-X3-H	CKDGTGCARRVCFFAH	Ank2	Family
BrTZF6	Brara.E00566			Brassica rapa	MCGSESKLCSSRTLTEAESMRQKSQEGVAAATCLLELAACDDLPSFRREIEENSLDINEPGFWYCRRVGSKKMGFQERTPLMVAAMYGSIEVLTYIISTGRSDVNKVSSDEKVTALHCAVSACSVSIVQVIKILLDASASPNTLDANGNKPVDLLVKASRFIPNQTRKAVEILLTGNHGLVGLVEEEEEVKSVVSKYPADASLPDINEGVYGTDEFRMFSFKVKPCSRAYSHDWTECPFVHPGENARRRDPRKYPYTCVPCPEFRKGSCPKGDSCEYAHGVFESWLHPGQYRTRLCKDETGCARRVCFFAHRRDELRPVNASTGSAMVSPQSPMGDNGVPLSPRNVGLWQNTPPPLQLNGSRLKSSLSARDMDVEMELRLRGFDGHRLNDSVMSPSRHS…	549			C-X5-H-X4-C-X3-H	CSRAYSHDWTECPFVH	C-X7-C-X5-C-X3-H	CPEFRKGSCPKGDSCEYAH	C-X5-C-X4-C-X3-H	CKDETGCARRVCFFAH	Ank_4	Domain
BrTZF7	Brara.F03757			Brassica rapa	MDIEHHNSGHIGKPTVVIPSRKLLSSAKSPSSTSSPRRDGNDQKDYHYDSDSDDPYAGDHFRMYEFKIRRCTRSRSHDWTDCPFSHPGEKARRRDPRRYHYTGEVCPEFRHDGDCSRGDECGFAHGVFECWLHPSRYRTEACKDGKHCTRKICFFAHSPPQLRVPPPPESLVSGGGGSALSSPASVLSNKSNGCCVFCSNSPTSPLFGLAHSPSSSPPLSPANKVTAVSRLSRHRSAVTYKEVLNEMINSLDSFSLTQPLTAASSASMVTMPVSTASMLASSSLSNHYHHRLPPWLDVGDRDLQFALSPSSTPSYLNGQIQLQPPPPSFFSEEFTPRGGRVSDFTAAATAAAEARDKSSFEIGSSGDLDLGWVNDLLT*	378			C-X5-H-X4-C-X3-H	CTRSRSHDWTDCPFSH	C-X8-C-X5-C-X3-H	CPEFRHDGDCSRGDECGFAH	C-X5-C-X4-C-X3-H	CKDGKHCTRKICFFAH
BrTZF8	Brara.G00089			Brassica rapa	MMIGETHRAYPTVQIPPWPLNDDLTAVDIYGSPDGGNSMLEALAALQRYLPSNEPDPDSDPELSGPDSAIDTYSCDHFRMYEFKVRRCTRGRSHDWTECPYAHPGEKARRRDPRKYHYSGTACPEFRKGGCKKGDACEFSHGVFECWLHPARYRTQPCKDGGNCRRRVCFFAHSPDQIRVLPNQSPDRVDSFDGVSPIRRAFQFSISPTSGSPPVSPRDDSESSSLFSRSLGSGSVNDVVACMRHLQLNKVKSLPSSYNNQVGCYGSGFGSSRGSLLGPGFRSLPNTPSRPEIGYMDIWDNGLEEEPAMERVESGRELRAKMFEKLSKENCMDRVDPDPYQGSGEAPDVGWVSELVM*	357	C-X12-C-X10-C-X3-H	CDHFRMYEFKVRRCTRGRSHDWTECPYAH	C-X5-H-X4-C-X3-H	CTRGRSHDWTECPYAH	C-X7-C-X5-C-X3-H	CPEFRKGGCKKGDACEFSH	C-X5-C-X4-C-X3-H	CKDGGNCRRRVCFFAH
BrTZF9	Brara.H01449			Brassica rapa	MIGENREPYPTVQIPTWPVSEDFTTAEIFSPAMNSPDCSMLKALTALHRYLPSNESYPDSDPEPFGPDSLVDAYSCDHFRMYDFKVLRCSRGRSHDWTECPYAHPGEKARRRDPTKYNYSGTACPEFRKGGCKKGDSCEFAHGVFECWLHPSRYRTQPCKDGGGCRRKVCFFAHSPEQLRYVQARSPDRVDSFVRAFQLSISPVSSSPPVSPRADSESSQSLSRSLGSSYINDVTTSFRNLRFEKLKSFPSYYNNPFRCYQSGFGSPRGSMLGPGFQSLPTTPARPENLDIWENGLEKDPAMERVVESGRELRAKMFEKLSKENCMDRVEPDQNSGDAPDVGWVSELVM*	349	C-X12-C-X10-C-X3-H	CDHFRMYDFKVLRCSRGRSHDWTECPYAH	C-X5-H-X4-C-X3-H	CSRGRSHDWTECPYAH	C-X7-C-X5-C-X3-H	CPEFRKGGCKKGDSCEFAH	C-X5-C-X4-C-X3-H	CKDGGGCRRKVCFFAH
BsTZF1	Bostr.13129s0211			Bochera stricta	MLKSASPMAFYDIGEQQYSTLGYIVSKPGIAEAYDLDHPIPTINNAIYGSDEFRMYAYKIKRCPRTRSHDWTECPYAHRGEKATRRDPRRYTYCAVACPAFRNGSCHRGDSCEFAHGVFEYWLHPARYRTRACNAGNMCQRKVCFFAHAPEQLRQSEGKHRCRYAYRPVRARGGNGDGVAMRFDGEDYDTSRSPEKSGKGDLDSNEEKVLLKCWTSMTIVDDHYQRSDLDLDLDLSHIDWISELVD*	246			C-X5-H-X4-C-X3-H	CPRTRSHDWTECPYAH	C-X7-C-X5-C-X3-H	CPAFRNGSCHRGDSCEFAH	C-X5-C-X4-C-X3-H	CNAGNMCQRKVCFFAH
BsTZF10	Bostr.3148s0032			Bochera stricta	MDVEHHKSGHINRPTVDIPPRKLLSSAKSPSSVSSPLRDYKDQKDYSYDSDSDDPYAGDHFRMYEFKIRRCTRSRSHDWTDCPFSHPGEKANRRDPRRYHYTGEVCPEFSRHGSCSRGDECGFAHGVFEGWLHPSRYRTEACKDGKHCKRKVCFFAHSPRQLRVLPPSADNFISGGCGGSASLSPASVLSNKNNRCCLFCSHSPTSTLLGLSRSPSSSPPLSPADKAAAFSRLSRRRTAVLNELISSLDSFSLTEALAASSSSPVTMPVSTAAMIASSNLSNHHHHRLPPWLDVGDKDLQLQQSSPLQFAPSPSSIPSYLHGQLQPPPSSFFSDEFTPCGGQLSDFTAAATAVAEAREKKNSFEVGSSGDLDLGWVNDLLT*	381			C-X5-H-X4-C-X3-H	CTRSRSHDWTDCPFSH	C-X8-C-X5-C-X3-H	CPEFSRHGSCSRGDECGFAH	C-X5-C-X4-C-X3-H	CKDGKHCKRKVCFFAH
BsTZF11	Bostr.7867s0764			Bochera stricta	MMIGETRRTYPTVEIPPSPWPASEDFTSAELFSPAMDSPDCSMLEALAALQRYLPSNELDPDSDPDLLGPDSPIDAYSCDHFRMYDFKVRRCARGRSHDWTECPYAHPGEKARRRDPRKYHYSGTACPDFRKGGCKKGDSCEFAHGVFECWLHPARYRTQPCKDGGNCRRRVCFFAHSPDQLRCLPNRSPDRVDSFDVSSPIRARAFQLSVSTVSGSPPMSPRADSESSPMTQSLSRSLGSCSINDVVPSFRNLQFNKVKSFPHNCPIFGFGSPRGSILGPGFQSLPTTPTRPGNLDIWDYGLEEEPVMERVVESGRELREKMREKLHKENCMDRVDPVPDQSSGDTPDVGWVSDLLM*	358	C-X12-C-X10-C-X3-H	CDHFRMYDFKVRRCARGRSHDWTECPYAH	C-X5-H-X4-C-X3-H	CARGRSHDWTECPYAH	C-X7-C-X5-C-X3-H	CPDFRKGGCKKGDSCEFAH	C-X5-C-X4-C-X3-H	CKDGGNCRRRVCFFAH
BsTZF2	Bostr.18351s0439			Bochera stricta	MMIGESRRAFNPTVHIPPWPLNEDLTASDIYGSPDGGNSMMEALAALQRYLPSNEPDPDLDPDLSGPDSPIDAYSCDHFRMYEFKVRRCARGRSHDWTECPYAHPGEKARRRDPRKYHYSGTACPEFRKGGCKRGDACEFSHGVFECWLHPARYRTQPCKDGGNCRRRVCFFAHSPDQLRVLPNQSPDRVDSFDGLSPIRRAAFQFSISPSSNSPPVSPRGDSDSSCSLLSRSHGYNLGNDVVASLRNLQLNKVKSLPSSYNNQIGGHGSGFGSPRGSVLGPGFRSLPTTPTRPGYMNSWENVQEEEPAMERVESGRELRAKLFEKLSKENCMGRVDPDPDQGAGDAPDVGWVSDLVM*	358	C-X12-C-X10-C-X3-H	CDHFRMYEFKVRRCARGRSHDWTECPYAH	C-X5-H-X4-C-X3-H	CARGRSHDWTECPYAH	C-X7-C-X5-C-X3-H	CPEFRKGGCKRGDACEFSH	C-X5-C-X4-C-X3-H	CKDGGNCRRRVCFFAH
BsTZF3	Bostr.20505s0158			Bochera stricta	MCSGPKSNLCSSRTLAEIESRKKEEETMVLLEFAACDDLDSFKRDVEEKGLDLDEPGLWYCRRVGSKKMGLEERTPLMVAAMYGSIKVLTFIVSTGKSDVNRACGKEGVTALHCAVAGCSVNMIEVIIVLVDASALVNSVDANGNQPLDVFVRVSRFVASPRRKAVEMLLRGGGVGGLIDEAVEEEIKIVSKYPADASLPDINEGVYGSDEFRMYSFKVKPCSRAYSHDWTECAFVHPGENARRRDPRKYPYTCVPCPEFRKGSCPKGDSCEYAHGVFESWLHPAQYKTRLCKDETGCARKVCFFAHKREEMRPVNASTGSAVAQSPFGSLEMMLSLSPHAYSSGVSTPPVSPMANGVASSSPRNGGSWQNRVNSLTPPALQLNGGSRLKSTSSARDID…	582			C-X5-H-X4-C-X3-H	CSRAYSHDWTECAFVH	C-X7-C-X5-C-X3-H	CPEFRKGSCPKGDSCEYAH	C-X5-C-X4-C-X3-H	CKDETGCARKVCFFAH	Ank_4	Domain
BsTZF4	Bostr.23794s0043			Bochera stricta	MCGAKSNLCSSKTLTEVEFMSQKSEEGATCLLEFAACDDLSSFKREIEDKSSVDIDETGFWYCRRVGSKKMGFEERTPLMVAAMYGSIEVLNYIIATGKSDVNRVCSDEKVTALHCAVSGCSVSIVEIIKILLDASASPNCVDANGNKPVDLLVKASRFVPNQSRKAVEVLLTGNHGLVSLMEAEEEVKSVVTKYPADASLPDINEGVYGTDDFRMFSFKVKPCSRAYSHDWTECPFVHPGENARRRDPRKYPYTCVPCPEFRKGSCPKGDSCEYAHGVFESWLHPAQYRTRLCKDETGCARRVCFFAHRREELRPVNASTGSAMVSPRSSNQSPEMPVMSPLTLGSSPMNSPMANSGVPLSPRNGGLWQNRVNSLTPPPLQLNGSRLKSTLSARDMDM…	601			C-X5-H-X4-C-X3-H	CSRAYSHDWTECPFVH	C-X7-C-X5-C-X3-H	CPEFRKGSCPKGDSCEYAH	C-X5-C-X4-C-X3-H	CKDETGCARRVCFFAH	Ank_4	Domain
BsTZF5	Bostr.25993s0590			Bochera stricta	MCCGSDRLNQIVSSRSSSPVSFKDNNLVTNTDMNHLRVETEDTFASLLELAANNDVEGVRLSIERDPSCVDEAGLWYGRQKGSKAMVNDQRTPLMVAATYGSIDVIKLIVSLTDANVNRACGNDQTTALHCAASGGAVNAIQVVKLLLAAGADLNLLDAEGQRPGDVIVVPPKLEGVKLMLQELLSADGSSTAERNLRVVTNVPNKSSSPSHSPTGENDGSGSGSPLGSPFKLKSTEFKKEYPVDPSLPDIKNSIYATDEFRMYSFKVRPCSRAYSHDWTECPFVHPGENARRRDPRKFHYSCVPCPDFRKGACRRGDMCEYAHGVFECWLHPAQYRTRLCKDGTGCARRVCFFAHTPEELRPLYASTGSAVPSPRSNADYAAALSLLPGSPSGVSVMS…	712			C-X5-H-X4-C-X3-H	CSRAYSHDWTECPFVH	C-X7-C-X5-C-X3-H	CPDFRKGACRRGDMCEYAH	C-X5-C-X4-C-X3-H	CKDGTGCARRVCFFAH	Ank2	Family
BsTZF6	Bostr.26326s0060			Bochera stricta	MMIGENNNRPHPTIEIPQWDRINDPTVTISSPFSSVNLNGVNDYPHSPSPYLDSFAPLFRYLPSNELTNDSDSSSGDESSLTDEFRMYEFKIRRCARGRSHDWTECPFAHPGEKARRRDPRKFHYSSTACPEFRKGSCRRGDSCEFAHGVFECWLHPSRYRTQPCKDGTSCRRRICFFAHTTEQLRVLPCSLDPYLGFSGLATSPTSILVSPPSESPPLSPITGELIASMRKMQLNGGGSWSSPMRSGVRLAFSSSLRPIQAPTWLGIREFEMRENEREEAPAMEFVESGKELRAEMYARLSRENSLG*	308			C-X5-H-X4-C-X3-H	CARGRSHDWTECPFAH	C-X7-C-X5-C-X3-H	CPEFRKGSCRRGDSCEFAH	C-X5-C-X4-C-X3-H	CKDGTSCRRRICFFAH
BsTZF7	Bostr.26675s0387			Bochera stricta	MDVVCTEHQMRKPTVEIPPRKFLSSSKSFPAADFSSPRSPRKQNWNKSNKITSEHEEDSFNNEENNKEIKEYCYDSDSDDPYASDHFRMFEFKIRRCTRSRSHDWTDCPFAHPGEKARRRDPRRFQYSGEVCPEFRRGGDCSRGDDCEFAHGVFECWLHPIRYRTEACKDGKHCKRKVCFFAHSPRQLRVLPPENVSSGGSGSPSPAAKNPCCLFCSSSPTSTLLGNLSHLSRSPSLSPPMSPAHKAAAFSRLRNRAASAVSSAGSVNYKDVLSELVNSLDSMSLAEAFQVSSSSPVTTPVSAAAAAFASSCGLSNQRLHLQQQPSSPLQFALSPSTPSYLTNSPPANFFGDDFTPRRRQMNDFMTVAAVRDKTSFEDGSCGDPDLGWVNDLLT*	394			C-X5-H-X4-C-X3-H	CTRSRSHDWTDCPFAH	C-X8-C-X5-C-X3-H	CPEFRRGGDCSRGDDCEFAH	C-X5-C-X4-C-X3-H	CKDGKHCKRKVCFFAH
BsTZF8	Bostr.26833s0388			Bochera stricta	MGDDELSHLKFSLLLELSACNDLSGFKSLVEEEEGLESIDGSGLWYGRRLGSKKMGFEERTPLMIAALFGSKEIVDYIISTGLVDVNRSCGSDGATALHCAVSGLSANSLEVVTLLLKGSADPDSCDAYGNKPGDIIFPCLSPIFGARKKVLEHLLKGNDDLNEVNGQEEGEREVEVSVSPPRGSERREYPVDPTLPDIKNGIYGTDEFRMYAFKIKPCSRAYSHDWTECPFVHPGENARRRDPRKYHYSCVPCPEFRKGSCSRGDTCEYAHGIFECWLHPAQYRTRLCKDETNCSRRVCFFAHKPEELRPLYPSTGSGVPSPRSSFSSCNSSSAFDMAPISPLPLGASTTPPLSPNGVSSPVGGGKTWMNWPTITPPALQLPGSRLKSALNAREIDFS…	610			C-X5-H-X4-C-X3-H	CSRAYSHDWTECPFVH	C-X7-C-X5-C-X3-H	CPEFRKGSCSRGDTCEYAH	C-X5-C-X4-C-X3-H	CKDETNCSRRVCFFAH	Ank2	Family
BsTZF9	Bostr.2902s0021			Bochera stricta	MCGLAKKLDAENTLTSLSDQESESLAKPMTDAEWEHSFSALLEFAADNNVEGFKRQLSVVSCINQIGLWYRRQRFVRRMVVEQRTPLMVASIYGSLDIVKLILSFPEAELNLSCGPDKSTALHCAASGASVNSLDVVKLLLSAGADPNIPDAHGNRPVDVLVVSPHAPGLRTILEEILKKDEIISEDLHASSSSLGSSFRSLSSSPDNGSSLLSLDSVSSPTKPNVTDATFASEKKEYPIDPSLPDIKSGIYSTDEFRMFSFKIRPCSRAYSHDWTECPFAHPGENARRRDPRKFHYTCVPCPDFKKGSCKQGDMCEYAHGVFECWLHPAQYRTRLCKDGIGCNRRVCFFAHANEELRPLYPSTGSGLPSPRASSTVSASTMDMASVLNMLPGSPSAAQ…	705			C-X5-H-X4-C-X3-H	CSRAYSHDWTECPFAH	C-X7-C-X5-C-X3-H	CPDFKKGSCKQGDMCEYAH	C-X5-C-X4-C-X3-H	CKDGIGCNRRVCFFAH	Ank2	Family
CclTZF1	Ciclev10004423m.g	CleC3H28		Citrus clementina	MCCGPERLNRTPSPRSPHISFDESRHTNVDMNHLTVETDDAFASLLELAANNDVEGFKRSIVCDPSGVDEVGLWYGRQKGSKQMVNEQRTPLMVAATYGSIDIIRLILSESGADVNLSCGNDKSTALHCAASGGALNAVDVVKLLLAAGADPNLVDAKGHRPVDVIVVPPKFQDVRLTLEELLATDGSVERNLRVSTTTSNSNSPPLSPALENGSPTSASGSPMKSMSVDAPSFSVSEKKEYPIDPSLPDIKNSIYSTDEFRMYSFKVRPCSRAYSHDWTECPFVHPGENARRRDPRKFHYSCVPCPDFRKGACRRGDMCEYAHGVFECWLHPAQYRTRLCKDGTSCARRVCFFAHTPEELRPLYVSTGSAVPSPRSSTSGATAMDFAAALSLLPGSPS…	731			C-X5-H-X4-C-X3-H	CSRAYSHDWTECPFVH	C-X7-C-X5-C-X3-H	CPDFRKGACRRGDMCEYAH	C-X5-C-X4-C-X3-H	CKDGTSCARRVCFFAH	Ank2	Family
CclTZF2	Ciclev10006979m.g	CleC3H51		Citrus clementina	MPSYNRSHIHFMAPRRRPFPLDEGARYWSLKAIDGEIYGADEFRMFAYKIRRCTRTRTHDWTDCPYAHRGEKAQRRDPRRIPYCAIACPAFRNGRCYKGDSCEFAHGVFEYWLHPARYRTRACNAGRFCQRKVCFFAHTPEQLRAESKIRCNFAYRGRMHGSGSGSSTTTKDHHFVTSSAMTMMNMPEYMMSSVTSPISTVNSSANNSDDQINCFDGVSEFLKSIKAMKIRDDNNKAKSRVVGFEVSDSDLPNIEWISDLVQ*	262			C-X5-H-X4-C-X3-H	CTRTRTHDWTDCPYAH	C-X7-C-X5-C-X3-H	CPAFRNGRCYKGDSCEFAH	C-X5-C-X4-C-X3-H	CNAGRFCQRKVCFFAH
CclTZF3	Ciclev10008633m.g	CleC3H48		Citrus clementina	MMLGEAHRPNPTILVPPWPQLPDDPTADNIFSPHSLNSNANGSPEYSNLYHIPETYAALHRYLPSNDPDLDSDSDMSGLDPDSPVDAYSCDHFRMYEFKVRKCARGRSHDWTECPYAHPGEKARRRDPRKYHYSGTACPDFRKGSCKKGDACEFAHGVFECWLHPARYRTQPCKDGGGCKRRVCFFAHTPDQLRILPQQSPRSASASDSPSCAKTLPFLSSPESASPPPSPRTESPMSHSLSRSLGTSSINEMMASFRNLQLGKVKSLPSSWNMQVGGVGGSPGYGSPRGSMLRPGFCSLPSTPTRTPTRPGIGYPDIFNTCWEEEEEEPVMERVESGRDLRAKMFERLSKENSLERVDPYPTNAVDPDLGWITELVNEAK*	381	C-X12-C-X10-C-X3-H	CDHFRMYEFKVRKCARGRSHDWTECPYAH	C-X5-H-X4-C-X3-H	CARGRSHDWTECPYAH	C-X7-C-X5-C-X3-H	CPDFRKGSCKKGDACEFAH	C-X5-C-X4-C-X3-H	CKDGGGCKRRVCFFAH
CclTZF4	Ciclev10014437m.g	CleC3H53		Citrus clementina	MCGGSEKLSSKALAPSASPPSKPSLQRNMSNPTETMKSDHSFSRLLELAADNDVEGFKQCICDTSAICEVGLWYSFQRLSKKIVLQHRTPLMVAAEYGSVDVVKLILSLTKADVNLTCGLDKSTALHCAASGGSVNAVDVVKLLLFAGADSNLTDAHGNRPFDVIVVHPNVPDSRVSLEDLLKNGGSVSFDELQVSSVDLRSSSSLSSSSDDSSLSSLTCKSDDVHAFVAPEKKEYPIDPSLPDIKDSIYASDEFRMYSFKIRPCSRAYSHDWTECPFAHPGENARRRDPRKFHYSCMPCPDHRKGACSRGDMCEYAHGIFESWLHPAQYRTKLCKDGTSCMRRVCFFAHALDELRPLYASTGSGMPSPQSATAMNMLPGSPSAVSAMLPSPFTPPMSP…	712			C-X5-H-X4-C-X3-H	CSRAYSHDWTECPFAH	C-X7-C-X5-C-X3-H	CPDHRKGACSRGDMCEYAH	C-X5-C-X4-C-X3-H	CKDGTSCMRRVCFFAH	Ank2	Family
CclTZF5	Ciclev10015314m.g	CleC3H01		Citrus clementina	MSSAADQQHKLLSPKSNGAKLLFKDIEVPPRKLLLQNKKSHHHHHHHHHHQDICSGSPRSGSGSDSASYLFYPDQQEMNILHNKFLPFNNTDADSDPDSDPYASDHFRMYEFKIRRCTRSRSHDWTDCPFAHPSEKARRRDPRRYHYSGAVCSEYRRGGGCSLGDDCEFAHGVFECWLHPSRYRTEACKDGKNCKRKVCFFAHSPRQLRILPEISSQYSSSPSSVNNNNQKISSHCCMYCHHHSVNSSPTSTLLGNMSHLSRSPSLSPPLSPVKHGLISPISRYSATTPVPADRLSKFSNSSEMSMSYKDVLNELMTSMDAISFNEVSSPMSLTPSNDVNACPWIDVSSFNVEDQQQFVLSPSTPSPSAGSIMNPVAAHHDYFSNKSFLDDDQKMINYH…	429			C-X5-H-X4-C-X3-H	CTRSRSHDWTDCPFAH	C-X8-C-X5-C-X3-H	CSEYRRGGGCSLGDDCEFAH	C-X5-C-X4-C-X3-H	CKDGKNCKRKVCFFAH
CclTZF6	Ciclev10027883m.g_1	CleC3H62		Citrus clementina	MFLILVVVIAFVNMVSVIILQRGETFNWRSEKKEISMCSGLKRKPTQTGFIMDTDSQKQDGLCYNFSILLELTASDDLDGFRKAIEEDGHDIDESGLWYGRIIGSRKMGFEERTPLMIASMFGSKDVVSYVIKSGHVDVNRACGSDGVTALHCAASGGSANSVEVVKLLLNASADVNSVDAYGNRPADLIAKNCNLGFNSRKKVLQALLKGSGTGCVEEIDNLCDQVVYKMEEQEQPEISTPRVLKDGAEKKEYPVDLTLPDIKNGIYGTDEFRMYTFKVKPCSRAYSHDWTECPFVHPGENARRRDPRKYHYSCVPCPEFRKGSCRQGDACEYAHGIFECWLHPAQYRTRLCKDETNCNRRVCFFAHKPEELRPLYASTGSAVPSPRSFSANGSSFDM…	741			C-X5-H-X4-C-X3-H	CSRAYSHDWTECPFVH	C-X7-C-X5-C-X3-H	CPEFRKGSCRQGDACEYAH	C-X5-C-X4-C-X3-H	CKDETNCNRRVCFFAH	Ank2	Family
CclTZF7	Ciclev10030816m.g_1	CleC3H29		Citrus clementina	MCCGPDKSESNTEDMNNNSTAETEDSFTSMLELASNNDVEGFKRMLERDPSSVDEVGLWYGRVNGSKQMVSEHRTPLMVAATYGSVDVLKLILLHSSADVNVSCGSDRTTALHCAASGGSANVVDVVRLLLSAGADPDCADANGHRPIDVSVLPPKLDSMRAILEDLFGSKNSSVVVVASGAEHNLTVSIGSSNSDYSSPLLTASASGSPPSPCRLVSSPMALKFNDVSFGAGAEKKEYPIDPSLPDIKNSIYATDEFRMFSFKIRPCSRAYSHDWTECPFVHPGENARRRDPRKFHYSCVPCPDFRKGACRRGDMCEYAHGVFECWLHPAQYRTRLCKDGTSCDRRVCFFAHTAEELRPLYVSNGSVVPSPRSSVSGASVMDMAAALLLPGSPSSMSG…	725			C-X5-H-X4-C-X3-H	CSRAYSHDWTECPFVH	C-X7-C-X5-C-X3-H	CPDFRKGACRRGDMCEYAH	C-X5-C-X4-C-X3-H	CKDGTSCDRRVCFFAH	Ank2	Family
CclTZF8	Ciclev10030920m.g	CleC3H27		Citrus clementina	MEGGLPKLKDGALYNKSSILLELSASDDISAFKREIEEKGFDVDEPSFWYGRRIGSKKMGFEERTPIMIAAMFGSVAVLKYVIETGKVNVNRACGSDGFTALHCAVAGGANSSFEVVKLLLSASADVNCVDVYGNKPVDLIPVAMKSPLHSRKRAIELLLKGDHTIFEEEELVNIPVPQLSKDGTEKKEYPIDVSLPDINNGVYGTDDFRMYAFKIKPCSRAYSHDWTECPFVHPGENARRRDPRKYPYTCVPCPEFRKGACPKGDGCEYAHGVFESWLHPAQYRTRLCKDEIGCARKVCFFAHKPEELRPVYASTGSAMPSPSPVSASAVDMTTLSPLSLGSASMPLPATSTPPMSPLAAASSPKSGNLWQNKVNLTPPALQLPGSRLKTTFSARDLD…	654			C-X5-H-X4-C-X3-H	CSRAYSHDWTECPFVH	C-X7-C-X5-C-X3-H	CPEFRKGACPKGDGCEYAH	C-X5-C-X4-C-X3-H	CKDEIGCARKVCFFAH	Ank2	Family
CgTZF1	Cagra.0381s0001			Capsella grandiflora	MDVGHINRPTVDISPRKLLSSAKSPSSSPLQDYSYDSDSEDPYAGDHFRMYEFKIRRCTRSRSHDWTDCPFSHPGEKARRRDPRRFHYTGEVCPEFSRHGGDCSRGDECVFSHGVFECWLHPSRYRTEACKDGKHCKRKVCFFAHSPRQLRVLPPSPPENFISGGSASSSPASVLGHKNNRCCLFCSHSPTSTLLGLSRSPSSSPPLSPADKAAAFSRLSRRRTAVLNELISSLDSFSLTEALSASSSSSPGTMPVSTAAMIASANLTNHHNHRIPPWLDVGDRDLQIQQTSPLQFSHSPSSTPSYLHSQLQPPSSSFFSDDFTPR	326			C-X5-H-X4-C-X3-H	CTRSRSHDWTDCPFSH	C-X9-C-X5-C-X3-H	CPEFSRHGGDCSRGDECVFSH	C-X5-C-X4-C-X3-H	CKDGKHCKRKVCFFAH
CgTZF10	Cagra.9070s0001			Capsella grandiflora	MMIGEPHRVFNPTVHIPPWPLTTEDLTASDVYGSPDGGNSMIEALAALQRYLPSNEPDPDSDPDLSGPDSPIDAYSCDHFRMYEFKVRRCARGRSHDWTECPYAHPGEKARRRDPRKYHYSGTACPDFRKGGCKRGDACEFSHGVFECWLHPARYRTQPCKDGANCRRRVCFFAHSPDQIRVLPNQSPDRVDSFDGLSPIRRAAAAYQFSISPSSNTPPMSPRGGDADSSCSLLSRSLGSNVGNDVVASMRNLQLNKLEHLSSSYNCNQIGGYGSGFGSPRGSLLGPGFRSLPSTPTRPGFMNIWENVQEEEPAMERVESGRELRAKLFEKLSKENRMGRVDPDPEQETGDAPDVGWVSDLVM*	363	C-X12-C-X10-C-X3-H	CDHFRMYEFKVRRCARGRSHDWTECPYAH	C-X5-H-X4-C-X3-H	CARGRSHDWTECPYAH	C-X7-C-X5-C-X3-H	CPDFRKGGCKRGDACEFSH	C-X5-C-X4-C-X3-H	CKDGANCRRRVCFFAH
CgTZF2	Cagra.0495s0060			Capsella grandiflora	MMIGETRRAYPTVEIPPWPSCEDFTSADLFSPAMNSPDCSMLEALAALQRYLPSNEMDPDSDPDLLGPDSPIDAYSCNHFRMYDFKVRRCARGRSHDWTECPYAHPGEKARRRDPRKYHYSGTACPDFRKGGCSKGDSCEFAHGVFECWLHPARYRTQPCKDGGSCRRRVCFFAHSPDQLRFLSNRSPDRVDSFDVSSPIRARAFQLSISPVSGSPPMSPRADSESSPMAQSLSRSLGSCSINDVVPSFRSLQFSKVKSFPHNNLLFGFGSPRGSILGPGFQSLPTTPTRPGNLDIWEHGLEEEPVMERVVESGRELREKMREKLHKENCMDRVDPGLEQGMGDGPDVGWVSDLLM*	356	C-X12-C-X10-C-X3-H	CNHFRMYDFKVRRCARGRSHDWTECPYAH	C-X5-H-X4-C-X3-H	CARGRSHDWTECPYAH	C-X7-C-X5-C-X3-H	CPDFRKGGCSKGDSCEFAH	C-X5-C-X4-C-X3-H	CKDGGSCRRRVCFFAH
CgTZF3	Cagra.0891s0057			Capsella grandiflora	MGDDELSHLKFSLLLESSACNDLSGFKSLVEEEGLECIDRSGLWYGRILGSKKMGFEERTPLMIAALFGSKDIVEYIISTGLVDVNRSCGSDGATALHCAVSGLSANSLEVVTLLLKGSADPDSCDAYGNKPGDIIFPCLSPVFGSRKKVLDRLFKGNDDLTEVNGQEEGEVEVEVSVSVSPPRGSERKEYPVDPTLPDIKNGIYGTDEFRMYAFKIKPCSRAYSHDWTECPFVHPGENARRRDPRKYHYSCVPCPEFRKGSCSRGDTCEYAHGIFECWLHPAQYRTRLCKDETNCSRRVCFFAHKPEELRPLYPSTGSGVPSPRSSFSSCNSSSAFDMGPISPLPLGASTTPPLSPNGVSSPMGGGKTWMNWPAITPPALQLPGSRLKSALNAREIDF…	611			C-X5-H-X4-C-X3-H	CSRAYSHDWTECPFVH	C-X7-C-X5-C-X3-H	CPEFRKGSCSRGDTCEYAH	C-X5-C-X4-C-X3-H	CKDETNCSRRVCFFAH	Ank2	Family
CgTZF4	Cagra.0925s0010			Capsella grandiflora	MCSGPKSNLCSSRILTEIESRQKEEDTMVLLEFAACDDLDSFKRDVEEKGLDLDEPGLWYCSRVGSRKMGLEERTPLMVAAMYGSIKVLTFIVSTGRSDVNRACGQERVTALHCAVAGCSVNLIEVINVLVDASALVSSVDANGNQPLDVFVRVSRFVASPRRKAVEMLLRGGALGGLIDEAVEEEIKIVSKYPADASLPDINEGVYGSDEFRMYSFKVKPCSRAYSHDWTECAFVHPGENARRRDPRKYPYTCVPCPEFRKGSCPKGDSCEYAHGVFESWLHPAQYKTRLCKDETGCARKVCFFAHKREEMRPVNASTGSAVAQSPFSSVEMMPGLSPLAYSSGISTPPVSPMANGGPSSPRNGGSWQNRVNTLTPPALQLNGGSRLKSTLSARDIDM…	581			C-X5-H-X4-C-X3-H	CSRAYSHDWTECAFVH	C-X7-C-X5-C-X3-H	CPEFRKGSCPKGDSCEYAH	C-X5-C-X4-C-X3-H	CKDETGCARKVCFFAH	Ank2	Family
CgTZF5	Cagra.13389s0004			Capsella grandiflora	MCCGSDRLNQVVSSRSSSPVPLEDNNLFNNTDMNHLRVETEDTFASLLELAANNDVEGVRLSIERDPSCVDEAGLWYGRQKGSKTMVNDQRTPLMVAATYGSIDVIKLIVSLTDANVNRACGNDQTTALHCAASGGAVNAIQVVKLLLAAGADLSLLDAEGQRAGDVIVVPPKLEGVKLMLQELLSADGSSTAERNLRVVTNVPNRRSSSPSHSPTGENGGSGSGSPLDSPFKLKSTEFKKEYPVDPSLPDIKNSIYATDEFRMYSFKVRPCSRAYSHDWTECPFVHPGENARRRDPRKFHYSCVPCPDFRKGACRRGDMCEYAHGVFECWLHPAQYRTRLCKDGTGCARRVCFFAHTPEELRPLYASTGSAVPSPRSNADYAAALSLLPGSPSGVSVM…	716			C-X5-H-X4-C-X3-H	CSRAYSHDWTECPFVH	C-X7-C-X5-C-X3-H	CPDFRKGACRRGDMCEYAH	C-X5-C-X4-C-X3-H	CKDGTGCARRVCFFAH	Ank2	Family
CgTZF6	Cagra.1535s0020			Capsella grandiflora	MCGLAKKLDTEKTLTSLSDQESESLAKPMNDAEWEHSFSALLEFAADNDVEGFKRQLSVVSCINQMGLWYRRQRFVRRMVVEQRTPLMVASIYGSLDVVKLILSFPEAELNLSCGPDKSTALHCAASGASVNSLDVVKLLLSAGADPNIPDAHGNRPVDVLVVSPQAPGLRTILEEILKKDEIVSEDLHASSSSLGSSFRSLSSSPDNGSSLLSLDSVSSPTKPNGTDATFASEKKEYPIDPSLPDIKSGIYSTDEFRMFSFKIRPCSRAYSHDWTECPFAHPGENARRRDPRKFHYTCVPCPDFKKGSCKQGDMCEYAHGVFECWLHPAQYRTRLCKDGMGCNRRVCFFAHANEELRPLYPSTGSGLPSPRASSTVSASTMDMASVLNMLPGSPSAAQ…	705			C-X5-H-X4-C-X3-H	CSRAYSHDWTECPFAH	C-X7-C-X5-C-X3-H	CPDFKKGSCKQGDMCEYAH	C-X5-C-X4-C-X3-H	CKDGMGCNRRVCFFAH	Ank2	Family
CgTZF7	Cagra.2495s0002			Capsella grandiflora	MCGAKSNLCSSNTLTEVEFMRQKSEDEAAVTSLLEFAACDDLSSFRREIEEKSSVGIDETGFWYCRRVGSKKMGFEERTPLMVAAMYGSMEVLNYIIATGKSDVNRVCSDEKVTALHCAVSGCSVSIVEIIKILLDASASPNCVDTNGNKPVDLLIKASRFVPNQSRKAVEVLLTGINGSVSLMEEEEEVKSVVTKYPADASLPDINEGVYGTDEFRMFSFKVKPCSRAYSHDWTECPFVHPGENARRRDPRKYPYTCVPCPEFRKGSCPKGDSCEYAHGVFESWLHPAQYRTRLCKDETGCARRVCFFAHRRDELRPVNASTGSAMVSPRSSNQSPEMPVMSPLTLGSSPMNSPMSNGGVPLSPRNGGLWQNRVNSLTPPPLQLNGSRLKSTLSARDM…	602			C-X5-H-X4-C-X3-H	CSRAYSHDWTECPFVH	C-X7-C-X5-C-X3-H	CPEFRKGSCPKGDSCEYAH	C-X5-C-X4-C-X3-H	CKDETGCARRVCFFAH	Ank2	Family
CgTZF8	Cagra.2925s0033			Capsella grandiflora	MLKSVSPMAFYDIGEQQYSTLGYIVSKPAIGNGGVYDLDPPIPTIDDAIYGSDEFRMYAYKIKRCPRTRSHDWTECPYAHRGEKATRRDPRRYTYCAVACPAFRNGACHRGDSCEFAHGVFEYWLHPARYRTRACNAGNLCQRKVCFFAHAPEQLRQSEGKHRCRYAYRPVRARGGNSNGVAMRMDGEDYDTSRSPEKSGKSVGLDSNEEKVLLKCWSRMSIVDDHYEPSDFDLDLDLSHFDWISELID*	249			C-X5-H-X4-C-X3-H	CPRTRSHDWTECPYAH	C-X7-C-X5-C-X3-H	CPAFRNGACHRGDSCEFAH	C-X5-C-X4-C-X3-H	CNAGNLCQRKVCFFAH
CgTZF9	Cagra.8929s0001			Capsella grandiflora	MMIGENNNRPHPTIHIPQWDPTVTISSPFSNGVNDYPHSPSPYLDSFASLHRYLPSNELTEDSDEPSLTDEFRMYEFKIRRCSRGRSHDWTECPYAHPGEKARRRDPRKVHYSGTACPEFRKGSCRRGDSCEFAHGVFECWLHPSRYRTQPCKDGTSCRRRICFFAHTTEQLRVLPDPDLGFFSSKLATSPTSILNSPSFSPPSESPPLSPSAGEIIASMRKMQLNGGCSWSSPMRSGVVRLPFSSSLRPIQAPTWPRIREFEIWESEEETPAMEFVESGKELRAKMYARLSRENSLG*	298			C-X5-H-X4-C-X3-H	CSRGRSHDWTECPYAH	C-X7-C-X5-C-X3-H	CPEFRKGSCRRGDSCEFAH	C-X5-C-X4-C-X3-H	CKDGTSCRRRICFFAH
CpTZF1	evm.TU.supercontig_112.6			Carica papaya	MCSGSKRKPTQTGYIMEGKEDGFSFNFSVLLEFAAANDLTGFKTAIEEMGLDIDKSTLWYGRRIGSKKMAFEERTPLMIAAMFGSKDVLNYIIESGGVDVNRVCGSDGATALHCAAAGGSAASPEVVKVLLAASADASVLDASGNRPGDLIAPVCDLAFSSRKKTLEVLLKGASGVEETYDLPDKVVNETDVQEQLEISTPKVSEKKEYPVDLTLPDIKNGIYGTDEFRMYTFKVKPCSRAYSHDWTECPFVHPGENARRRDPRKYHYSCVPCPEFRKGSCRQGDACEYAHGIFECWLHPAQYRTRLCKDETNCTRRVCFFAHKPEELRPLYTSTGSGVPSPRSYSASGSSLDLGSISPLALDSPSVIIPPTSTPPLTPSGASSPRGGNMWQTQSSFVP…	482			C-X5-H-X4-C-X3-H	CSRAYSHDWTECPFVH	C-X7-C-X5-C-X3-H	CPEFRKGSCRQGDACEYAH	C-X5-C-X4-C-X3-H	CKDETNCTRRVCFFAH	Ank_4	Domain
CpTZF2	evm.TU.supercontig_13.245			Carica papaya	MFNGYNLKKLCDHSDEQQEIEAGLTMNPTQYNDAIDEAIYGSDEFRMFAYKIKRCPRMRSHDWTECPYAHRGEKAQRRDPRKLSYCAVACPAFRNGRCYRGETCDFAHGVFEYWLHPARYRTRACNAGRFCQRKVCFFAHTPQQLRSETKYKCQVTYRGRMYGGDEVIRRPVQVGSSQGRMLMSRAPGPVKMPMKEEVPGDFLRSLSGLKIKEKGSSDGSDLDLSHLEWISKLLD*	235			C-X5-H-X4-C-X3-H	CPRMRSHDWTECPYAH	C-X7-C-X5-C-X3-H	CPAFRNGRCYRGETCDFAH	C-X5-C-X4-C-X3-H	CNAGRFCQRKVCFFAH
CpTZF3	evm.TU.supercontig_83.75			Carica papaya	MTTICAEQHKLLHHHHHHLKKPTIEIPPRKLLFTSNKTYDQLPSPDSPNMLNKHLPRNTPTDNDSDSDSDDPYSTDHFRMYEFKVRRCTRSRSHDWTDCPFAHPGEKARRRDPRRFHYSGTVCSEFRRGGGCSRGDECEFAHGVFECWLHPSRYRTEACKDGKNCKRKVCFFAHSPRQLRILPEVLGSNCTSNSYLSPITNHIKTNGNSYSKGTPSCCCLFCRTVSESPTSTLLGLSHLSRSPSLSPPLSPVKERRASTAAVFSPFSRYSDRLGKKIGVGGYKEMLSELKNSLEAMTINEVLSSSSPPSTTSPSPLSLPGGNCSNSSSSIDVPWLEICFNGYQDFEQQKQQLVNLSPSTPIGRSGSGDLFDENFSRQHGSGDYEKILGINNDNENGSGC…	412			C-X5-H-X4-C-X3-H	CTRSRSHDWTDCPFAH	C-X8-C-X5-C-X3-H	CSEFRRGGGCSRGDECEFAH	C-X5-C-X4-C-X3-H	CKDGKNCKRKVCFFAH
CpTZF4	evm.TU.supercontig_92.23			Carica papaya	MCVGPERLKGAPTPTLLNSFEDSRPTNIDMNHLTVETEDTFASLLELAANNDVEGFRQSIQHDPSGIDEVGLWYGRQKGTKQMVNEERTPLMVAATYGSIDVIRLILSSSDADVNHCCGLDKSTALHCAASGGAPLQISFSPPLSPSMENGSPLSALESPRKAKPNNGTLSSISEKKEYPVDPTLPDIKNSIYSTDEFRMYSFKVRPCSRAYSHDWTECPFVHPGENARRRDPRKYHYSCVPCPDFRKGACRRGDMCEYAHGVFECWLHPAQYRTRLCKDGTSCARRVCFFAHTAEELRPLYVSTGSAVPSPRSSTSSAMDFAAAMSLLPGSPSSVNVMPPSPFTPPMSPSANGMSHSNVGWPQPNVPALHLPGTNVQSSRLRAALNARDIPAEDFNML…	526			C-X5-H-X4-C-X3-H	CSRAYSHDWTECPFVH	C-X7-C-X5-C-X3-H	CPDFRKGACRRGDMCEYAH	C-X5-C-X4-C-X3-H	CKDGTSCARRVCFFAH	Ank_4	Domain
CreTZF1	Cre01.g008100		Cre.g207.t1	Chlamydomonas reinhardtii	MAHCLKHKGNYSDEFWMHSFKVIPCTKTYAHSWSSCPCAHPGETARRRDPNLFNYQPVLCPNVKSKSGCVAGDACGYAHNVFEQWLHPQRYKALMCTYGSQCTRPSCFFAHSLEELRVPWKPPGAQGGGAQGQQPGDGGLGGHSQQQQQQQQPHLGSGPMGLASPQPHQLQRGGGGGGGGMGGAGPDMVEVMGPGGAAAAAAAAAAAAAAAGDVGPPRMMMMPGTAGAQAQQLQQLQQQLQLQLQLQHGTGGGGGGSGSGSGHAMVDVRMATGEPGTGSTQQAQQQQALQQQQHHFQQQQQQQQQQQQIMQQQQQQQQQQRRGGGGAGPGLQQMQGTISSRSMQRLPSGGFGILNHGPVQGPDGGGGGDSATLMQLDSASLSLPLLGQHGSQHGLSGQL…	1047			C-X5-H-X4-C-X3-H	CTKTYAHSWSSCPCAH	C-X8-C-X5-C-X3-H	CPNVKSKSGCVAGDACGYAH	C-X5-C-X4-C-X3-H	CTYGSQCTRPSCFFAH
CreTZF2	Cre01.g031004		Cre.g703.t1	Chlamydomonas reinhardtii	MLQIGNFTLQPPNGGGTTLCHLLSDEGLLRKLAPSLTTGAEDCVSALRALNLPDSFWCFEFKVVPCAKTFSHKWTLCPCAHIGETARRRCPRTVNYKAVLCPLVKAKKTCPLGDACGYAHNVFEHWLHPSRYKTRLCSFGRNCNRSICFFAHSAEELRCVPASDELKEGDERDYLMQLIMAQESGLLPPTPGMQAPLSPSMMPGMNDLLSQALRSPLPPSGRPSLNGVSAPLPALGSLGADASGMISARQSVNGLPDLMTTARASMSGIPDAASAAAAAAYARASMSGVPDHTSFMGGGMGGPGRASMPGLPGDVGGHGPHGHGPHGHMMGGRGSLNGLGMPPGDPLSVAGGMGSGRPSMTGVNDPANMLLSMSVQNSMHRALSSELNSNAVFSTAAMQ…	780			C-X5-H-X4-C-X3-H	CAKTFSHKWTLCPCAH	C-X8-C-X5-C-X3-H	CPLVKAKKTCPLGDACGYAH	C-X5-C-X4-C-X3-H	CSFGRNCNRSICFFAH
CreTZF3	Cre03.g144947		Cre.g2911.t1	Chlamydomonas reinhardtii	MDGAGGGMELGERDFDTAGSGESALAALRSASLPDEFWMLSYKVLPCPHGYRHSWTHCPFSHQGETARRRCPRTHNYVPDPCPNARAKRQCPNGDACPYAHNTFEQWLHPSRYRTRLCYLGANCRRPTCFFAHSVEELRSVDEADSIGGPTAPPQPLPSLPIPPPLPSGGGLLSGHSGDLGQAAAAAVAAAQGGHGAPPMSPALMPAAALMPQSTGAAGHPHHMLQPVALMCVPAPPQQAMVPRGDMGPHGHGPAAFRGPQPMAAMHPASAAAAGMGHHHPHHPGAAMHMTALHAAPVYFTAAAPPPRGMSPMPAGTPMAAHPYMAATGPYGATTYYTTAGGQMMQQQQQQQQQQQQQQQQQAAAAAANSSAVGRARSWSTPGENLHGNQGPNSQGSIN…	921			C-X5-H-X4-C-X3-H	CPHGYRHSWTHCPFSH	C-X8-C-X5-C-X3-H	CPNARAKRQCPNGDACPYAH	C-X5-C-X4-C-X3-H	CYLGANCRRPTCFFAH
CreTZF4	Cre03.g146267_1		Cre.g2978.t1	Chlamydomonas reinhardtii	MARPSEDSEVIGHYLVPANGRPAQPLLHESSSLFVNVVSDKLSAVESVVEADTSKLQTFYLILHWASSPDGQGVTGSTQEACAGSLDAAAAAGRASVTVKQRTLLMVAAHSGSLRVLAYLLARGAEPSRKSPDGMTAYDMALAGETPQAPTAIAMMRDADSHPSSSTRSSSTTDANSFNGTEGARMGNGRQDESEGSIYNTSDLTRPEYSTDEFRMFNFKVLRCSKRHAHDWRACPFAHPTENARRRDPREFKYCALACPDYKQGFCIRGDVCPYSHGVFECWLHPSRYRTQLCKDGSNCHRPVCFFAHSLPELRAPTYTWVPSSADLAARPYSATSPTNSGPGGVNSGAGGGVGGGTLPPAAAAMAAMALGAVSPDAAASMHQQHQQHQLQKQQSGQG…	868			C-X5-H-X4-C-X3-H	CSKRHAHDWRACPFAH	C-X7-C-X5-C-X3-H	CPDYKQGFCIRGDVCPYSH	C-X5-C-X4-C-X3-H	CKDGSNCHRPVCFFAH	Ank_4	Domain
CreTZF5	Cre07.g326150		Cre.g7585.t1	Chlamydomonas reinhardtii	MLPSEPPSAPSSDPKGAGQEAQQAEDSPLYKTDEFRMFCFKVLPCSKRYVHDWTVCPFAHPGEKAKRRDPRVFTYTGVACPDMKKCQRGDACPYAHNVFEYWMHPSRYRTQLCNDGIGCKRKVCFFAHTLEELRVSNVKLLPADIAAGVDVDLDPFRRPEPASGLRSANKAGGGGSNAAASSGNEALVEALRVQQQQQQQVKKAAAALQRNASRGLAVELQQLQALQQLQAVLASTPGLAALAPQLQAQQMAAAAAASPDSFLNAMMANLRMAGAGAGAGSGMPHGGGSGHGGLGSGAAGNGAALIDAVVQQAVQQVLSNSAAQQAATALLIMQQQQQHQQQAAAAAAAAAAMAQQQQQHQQQQAAAANHQAAQAQAHALLGHLLMQQQHHQQQQQQGG…	750			C-X5-H-X4-C-X3-H	CSKRYVHDWTVCPFAH	C-X5-C-X5-C-X3-H	CPDMKKCQRGDACPYAH	C-X5-C-X4-C-X3-H	CNDGIGCKRKVCFFAH
CreTZF6	Cre13.g566200		Cre13.g566200.t1.2	Chlamydomonas reinhardtii	MDALANKEVVFDLDAAAFSSDDFRIFQFKVKRCPRARPHDWTQCPFAHPGEKAKRRDPRKYRYSGTACPEFRRNGCCRRGDACPFAHGVFECWLHPSRYRTQMCTDGSNCKRRVCFFAHTESELRKPEEDPLWLQQQLQAELAAEQQVQQQIQALKVFANILGPNTATLGGQQAAAAANGQAGGGGGGNGMDMLKNLPASTLTQLLGAVGGSGADTTSGPGGGSQSAAAAAASQAAASNDGLLQLLQMVEQQQAAAAAASAAAAAPPPPPPLPPASSAPANLASLLTAAVAGSGGAGGAGGAAAGDLQLKLAAQLLQQAAAQPGGASAGGQQDLQTRLAAQLAGLGLGGGSAAAAPRAADAGGGDGKQGSQANLAMELLGLLAGQQQQQQQQQQQQQQQ…	732			C-X5-H-X4-C-X3-H	CPRARPHDWTQCPFAH	C-X8-C-X5-C-X3-H	CPEFRRNGCCRRGDACPFAH	C-X5-C-X4-C-X3-H	CTDGSNCKRRVCFFAH
CrTZF1	Carubv10000345m.g			Capsella rubella	MCGLAKKLDTEKTLTSLSDQESESLAKPMNNAEWEHSFSALLEFAADNDVEGFKRQLSVVSCINQMGLWYRRQRFVRRMVVEQRTPLMVASIYGSLDVVKLILSFPEAELNLSCGPDKSTALHCAASGASVNSLDVVKLLMSAGADPNIPDAHGNRPVDVLVVSPQAPGLRTILEEILKKDEIISEDLHASSSSLGSSFRSLSSSPDNGSSLLSLDSVSSPTKPNGTDATFASEKKEYPIDPSLPDIKSGIYSTDEFRMFSFKIRPCSRAYSHDWTECPFAHPGENARRRDPRKFHYTCVPCPDFKKGSCKQGDMCEYAHGVFECWLHPAQYRTRLCKDGMGCNRRVCFFAHANEELRPLYPSTGSGLPSPRASSTVSASTMDMASVLNMLPGSPSAAQ…	705			C-X5-H-X4-C-X3-H	CSRAYSHDWTECPFAH	C-X7-C-X5-C-X3-H	CPDFKKGSCKQGDMCEYAH	C-X5-C-X4-C-X3-H	CKDGMGCNRRVCFFAH	Ank2	Family
CrTZF10	Carubv10026101m.g			Capsella rubella	MGDDELSHLKFSLLLESSAYNDLSGFKSLVEEEGLECIDRSGLWYGRILGSKKMGFEERTPLMIAALFGSTDIVEYIISTGLVDVNRSCGSDGATALHCAVSGLSANSLEVVTLLLKGSADPDSCDAYGNKPGDIIFPCLSPVFGSRKKVLDRLFKGNDDLTEVNGQEEGEVEVEVSVSVSPPRGSERKEYPVDPTLPDIKNGIYGTDEFRMYAFKIKPCSRAYSHDWTECPFVHPGENARRRDPRKYHYSCVPCPEFRKGSCSRGDTCEYAHGIFECWLHPAQYRTRLCKDETNCSRRVCFFAHKPEELRPLYPSTGSGVPSPRSSFSSCNSSSAFDMGPISPLPLGASTTPPLSPNGVSSPIGGGKTWMNWPAITPPALQLPGSRLKSALNAREIDF…	611			C-X5-H-X4-C-X3-H	CSRAYSHDWTECPFVH	C-X7-C-X5-C-X3-H	CPEFRKGSCSRGDTCEYAH	C-X5-C-X4-C-X3-H	CKDETNCSRRVCFFAH	Ank2	Family
CrTZF11	Carubv10026640m.g			Capsella rubella	MDVGHINRPTVDISPRKLLSSAKSPSSSPLQDYSYDSDSEDPYAGDHFRMYEFKIRRCTRSRSHDWTDCPFSHPGEKARRRDPRRFHYTGEVCPEFSRHGGDCSRGDECVFSHGVFECWLHPSRYRTEACKDGKHCKRKVCFFAHSPRQLRVLPPSPPENFISGGSASSSPASVLGHKNNRCCLFCSHSPTSTLLGLSRSPSSSPPLSPADKAAAFSRLSRRRTAVLNELISSLDSFSLTEALASSSSSSPGTMPVSTAAMIASANLSNHRIPPWLDVGDRDLQIQQTSPLQFSHSPSSTPSYLHSQLQPPLSSFFSDDFTPRGGRVSDFTAAASAAAEAKYKTSFEVGSSSDLDLGWVNDLLT*	364			C-X5-H-X4-C-X3-H	CTRSRSHDWTDCPFSH	C-X9-C-X5-C-X3-H	CPEFSRHGGDCSRGDECVFSH	C-X5-C-X4-C-X3-H	CKDGKHCKRKVCFFAH
CrTZF2	Carubv10002521m.g			Capsella rubella	MLKSVSPMAFYDIGEQQYSTLGYIVSKPAIGNGGVYDLDPPIPTIDDAIYGSDEFRMYAYKIKRCPRTRSHDWTECPYAHRGEKATRRDPRRYTYCAVACPAFRNGACHRGDSCEFAHGVFEYWLHPARYRTRACNAGNLCQRKVCFFAHAPEQLRQSEGKHRCRYAYRPVRARGGNSNGVAMRMDGEDYDTSRSPEKSGKSVGLDSNEEKVLLKCWSRMSIVDDHYEPSDFDFDLDLSHFDWISELID*	249			C-X5-H-X4-C-X3-H	CPRTRSHDWTECPYAH	C-X7-C-X5-C-X3-H	CPAFRNGACHRGDSCEFAH	C-X5-C-X4-C-X3-H	CNAGNLCQRKVCFFAH
CrTZF3	Carubv10007208m.g			Capsella rubella	MMIGETRRAYPTVEIPPWPSCEDFTSADLFSPAMNSPDCSMLEALAALQRYLPSNEMDPDSDPDLLGPDSPIDAYSCDHFRMYDFKVRRCARGRSHDWTECPYAHPGEKARRRDPRKYHYSGTACPDFRKGGCSKGDSCEFAHGVFECWLHPARYRTQPCKDGGSCRRRVCFFAHSPDQLRFLSNRSPDRVDSFDVSSPIRARAFQLSISPVSGSPPMSPRADSESSPMAQSLSRSLGSCSINDVVPSFRSLQFSKVKSFPHNNLLFGFGSPRGSILGPGFQSLPTTPTRPGNLDIWEHGLEEEPVMERVVESGRELREKMREKLHKENCMDRVDPGLEQSMGDGPDVGWTERNSPTRIRR*	361	C-X12-C-X10-C-X3-H	CDHFRMYDFKVRRCARGRSHDWTECPYAH	C-X5-H-X4-C-X3-H	CARGRSHDWTECPYAH	C-X7-C-X5-C-X3-H	CPDFRKGGCSKGDSCEFAH	C-X5-C-X4-C-X3-H	CKDGGSCRRRVCFFAH
CrTZF4	Carubv10011207m.g			Capsella rubella	MDVVCTEHQMRKPTVEIPPRKLLLSSKSFPASDSSSPRSPRKHNWNKSNKITSEHEEDEDNNNNNREIKEYCYDSDSDDPYASDHFRMFEFKIRRCTRSRSHDWTDCPFAHPGEKARRRDPRRFQYSGEVCPEFRRSGDCSRGDDCEFAHGVFECWLHPIRYRTEACKDGKHCKRKVCFFAHSPRQLRVLPPENVSGGSGSPSPAAKNPCCLFCSSSPTSTLLGNLSHLSRSPSLSPPMSPAHKAAAFSRLRNRAASAVSAAAAAGSVNYKDVLSELVNSLDSMSLVEALQVGTSSPVTTPVSAAAAAFASSCGLSNQRLHLQQQQPSSPLQFSLSPSTPSYLTTSSPANFFGDEFTPRRRQMNNDFTTVRDKTSFEDGSCGDPDLGWVNDLLT*	394			C-X5-H-X4-C-X3-H	CTRSRSHDWTDCPFAH	C-X8-C-X5-C-X3-H	CPEFRRSGDCSRGDDCEFAH	C-X5-C-X4-C-X3-H	CKDGKHCKRKVCFFAH
CrTZF5	Carubv10014025m.g			Capsella rubella	MMIGEPHRVFNPTVHIPPWPLTTEDLTASDVYGSPDGGNSMIEALAALQRYLPSNEPDPDSDPDLSGPDSPIDAYSCDHFRMYEFKVRRCARGRSHDWTECPYAHPGEKARRRDPRKYHYSGTACPDFRKGGCKRGDACEFSHGVFECWLHPARYRTQPCKDGANCRRRVCFFAHSPDQIRVLPNQSPDRVDSFDGLSPIRRAAAAYQFSISPSSNTPPMSPRGDDADSSCSLLSRSLGSNVGNDVVASMRNLQLNKLEHLSSSYNSNQIGGYGSGFGSPRGSLLGPGFRSLPNTPTRPGFMNIWENVQEEEPAMERVESGRELRAKLFEKLSKENRMGRVDPDPEQETGDAPDVGWVSDLVM*	363	C-X12-C-X10-C-X3-H	CDHFRMYEFKVRRCARGRSHDWTECPYAH	C-X5-H-X4-C-X3-H	CARGRSHDWTECPYAH	C-X7-C-X5-C-X3-H	CPDFRKGGCKRGDACEFSH	C-X5-C-X4-C-X3-H	CKDGANCRRRVCFFAH
CrTZF6	Carubv10016897m.g			Capsella rubella	HQLLFLNFQDTIMCSGPKSNLCSSRILTEIESRQKEEDTMVLLEFAACDDLDSFKRDVEEKGLDLDEPGLWYCSRVGSRKMGLEERTPLMVAAMYGSLKVLTFIVSTGRSDVNRACGQERVTALHCAVAGCSVNLIEVINVLADASALVSSVDANGNQPLDVFVRVSRFVASPRRKAVEMLLRGGALGGLIDEAVEEEIKIVSKYPADASLPDINEGVYGSDEFRMYSFKVKPCSRAYSHDWTECAFVHPGENARRRDPRKYPYTCVPCPEFRKGSCPKGDSCEYAHGVFESWLHPAQYKTRLCKDETGCARKVCFFAHKREEMRPVNASTGSAVAQSPFSSVEMMPGLSPLAYSSGISTPPVSPMANGGPSSPRNGGSWQNRVNTLTPPALQLNGGSR…	593			C-X5-H-X4-C-X3-H	CSRAYSHDWTECAFVH	C-X7-C-X5-C-X3-H	CPEFRKGSCPKGDSCEYAH	C-X5-C-X4-C-X3-H	CKDETGCARKVCFFAH	Ank2	Family
CrTZF7	Carubv10022702m.g_1			Capsella rubella	MLLFHVSVSLPRQKIKKESDSTDGSMCCGSDRLNQIVSSRSSSPVPFEDNNLFNNTDMNHLRVETEDTFASLLELAANNDVEGVRLSIERDPSCVDEAGLWYGRQKGSKTMVNDQRTPLMVAATYGSIDVIKLIVSLTDANVNRACGNDQTTALHCAASGGAVNAIQVVKLLLAAGADLSLLDAEGQRAGDVIVVPPKLEGVKLMLQELLSADGSSTAERNLRVVTNVPNRRSSSPSHSPTGENGGSGSGSPLDSPFKLKSTEFKKEYPVDPSLPDIKNSIYATDEFRMYSFKVRPCSRAYSHDWTECPFVHPGENARRRDPRKFHYSCVPCPDFRKGACRRGDMCEYAHGVFECWLHPAQYRTRLCKDGTGCARRVCFFAHTPEELRPLYASTGSAVP…	746			C-X5-H-X4-C-X3-H	CSRAYSHDWTECPFVH	C-X7-C-X5-C-X3-H	CPDFRKGACRRGDMCEYAH	C-X5-C-X4-C-X3-H	CKDGTGCARRVCFFAH	Ank2	Family
CrTZF8	Carubv10022848m.g			Capsella rubella	MCGAKSNLCSSNTLTEVEFMRQKSEDEAAVTSLLEFAACDDLSSFRREIEEKSSVGIDETGFWYCRRVGSKKMGFEERTPLMVAAMYGSMEVLNYIIATGKSDVNRVCSDEKVTALHCAVSGCSVSIVEIIKILLDASASPNCVDANGNKPVDLLIKASRFVPNQSRKAVEVLLTGINGSVSLMEEEEEVKSVVTKYPADASLPDINEGVYGTDEFRMFSFKVKPCSRAYSHDWTECPFVHPGENARRRDPRKYPYTCVPCPEFRKGSCPKGDSCEYAHGVFESWLHPAQYRTRLCKDETGCARRVCFFAHRRDELRPVYASTGSAMVSPRSSNQSPEMPVMSPLTLGSSPMNSPMSNGGVPLSPRNGGLWQNRVNSLTPPPLQLNGSRLKSTLSARDM…	602			C-X5-H-X4-C-X3-H	CSRAYSHDWTECPFVH	C-X7-C-X5-C-X3-H	CPEFRKGSCPKGDSCEYAH	C-X5-C-X4-C-X3-H	CKDETGCARRVCFFAH	Ank2	Family
CrTZF9	Carubv10023740m.g			Capsella rubella	MMIGENNNRPHPTIHIPQWDPTVTISSPFSNGVNDYPHSPSPYLDSFASLHRYLPSNELTEDSDEPSLTDEFRMYEFKIRRCSRGRSHDWTECPYAHPGEKARRRDPRKVHYSGTACPEFRKGSCRRGDTCEFAHGVFECWLHPSRYRTQPCKDGTSCRRRICFFAHTTEQLRVLPDPDLGFFSSKLATSPTSILVSPSFSPPSESPPLSPSAGEIIASMRKMQLNGGCSWSSPMRSGVVRLPFSSSLRPIQAPTWPGIREFEIWESEEEAPAMEFVESGKELRAKMYARLSRENSLG*	298			C-X5-H-X4-C-X3-H	CSRGRSHDWTECPYAH	C-X7-C-X5-C-X3-H	CPEFRKGSCRRGDTCEFAH	C-X5-C-X4-C-X3-H	CKDGTSCRRRICFFAH
CsaTZF1	Cucsa.094060			Cucumis sativus	MFQGFVFGINDVYGHEFSVVSLPELTVGNLTEKTDDTAVFSSDEFRMYSYKIQRCPRNRSHDWTECPYAHRGEKAQRRDPRQFNYTAVACPAFRSGSCPKGDFCEFAHGVFEYWLHPARYRTRACNAGRFCQRKVCFFAHSPEELRPETKQKSSFSAHQQRVAVDAIESPPEEKNDGILEIPAR	184			C-X5-H-X4-C-X3-H	CPRNRSHDWTECPYAH	C-X7-C-X5-C-X3-H	CPAFRSGSCPKGDFCEFAH	C-X5-C-X4-C-X3-H	CNAGRFCQRKVCFFAH
CsaTZF10	Cucsa.395310			Cucumis sativus	MIAESMLLNPTSHISTWDSLDDPSPAISSYFSTAHVSPLDSPTAALMDFDSSLWEDPDLPAPVDAYSCDQFRMYEFKVRSCARGRSHDWTKCPYAHTGEKARRRDPRKFNYSGAECPDLRHGCCKKGDACEYAHGTFEIWLHPDRYRTQPCRDGTGCRRRVCFFAHTSEQLRIPGKQSVRSPRAREMAIPAVSSPTSILLSPSSDSPPLSPISPVISGGESFSRLVALMHSLRLDELKTNPGVSSFSPNLRRSSGAAFDLWDRENEEEPAMERVESGRNLRAQMYAKLMRENSVDRVRPMISAGSLN*	307	C-X12-C-X10-C-X3-H	CDQFRMYEFKVRSCARGRSHDWTKCPYAH	C-X5-H-X4-C-X3-H	CARGRSHDWTKCPYAH	C-X7-C-X5-C-X3-H	CPDLRHGCCKKGDACEYAH	C-X5-C-X4-C-X3-H	CRDGTGCRRRVCFFAH
CsaTZF2	Cucsa.116850			Cucumis sativus	MIVGEQPKRTNPTVQIPQWSFLEDSGMDVYSHSPGSGGSSGSEALAMLKRYLPSNEAEMDSDIDVSGKEIDSPLDAYSSDQFRMYEFKIKKCTRGRSHDWTECPFAHPGEKARRRDPRRYYYSGTACADFRKGSCVKGDACEFAHGVFECWLHPARYRTQPCKDGTSCRRRVCFFAHTPEQLRVLPQQSPRSTSSIPSYDGSPLRQAIEACAKQMPYLSSPGTSPPVSPRIESPPQSPIIKSLNRPHAPSSIKEMVASLRNLQLNKELCKLPSPSSSSSSWNVQVGSPVFGSPKESTTRPGLSTLPETSTPPGIRYLDFWDLGTGEEPAMERVESGRDLRAKMFEKLRKENSVGCGDQDKNSSGAGGLDVDWISELLQ*	378			C-X5-H-X4-C-X3-H	CTRGRSHDWTECPFAH	C-X7-C-X5-C-X3-H	CADFRKGSCVKGDACEFAH	C-X5-C-X4-C-X3-H	CKDGTSCRRRVCFFAH
CsaTZF3	Cucsa.139290			Cucumis sativus	MDGGFKRGGLGFCISVLLEFSATDDLIGFRSAVEEDGHDIDEASLWYGRIFGSKKMGYEERTPLMVAAMFGSLNVLSYILHSGRVDVNRACGSDGVTTLHCAVAGGSAVVDQVVKLLLDASADVSAVDANGNRPGDLIAPDFTSAFYSRKKTLQQLLNGHEGLSSSEAIFYERETLEPLELSTLRASRDGTEKKEYPVDLSLPDIKNGIYSTDEFRMYTFKIKPCTRAYSHDWTECPFVHPGENARRRDPRKYHYSCVPCPEFRKGTCRQGDACEYAHGIFECWLHPAQYRTRLCKDETGCTRKVCFFAHKPEELRPLYASTGSAVLSPRSICGSSLDIASISSLTLGSPSALIPPSSTPPLTPSGVSSPMGGTMWQTQCNIAPPTLHLPGSRLKASLS…	667			C-X5-H-X4-C-X3-H	CTRAYSHDWTECPFVH	C-X7-C-X5-C-X3-H	CPEFRKGTCRQGDACEYAH	C-X5-C-X4-C-X3-H	CKDETGCTRKVCFFAH	Ank2	Family
CsaTZF4	Cucsa.195210			Cucumis sativus	MCGGPEKSNSSSTTTASSPNPKDMNHLTVDCEDSFYSLLELVSDNDAEGFKRLMQSDLFSLNKSGLWYVRQKGSKQVVNEHRTPLMVAATYGCVDVLKLILSYPEVDVNLSAGTDKSTALHCATSSGSVNAVDIVDLLLSAGADPNSKDVNGDRPVDVIFIHPKLQKQNTRFKLEELLNSHSNGSMDVSCLHLSIKTPNSESPPLSSSLEDEFPSPPKSISSPKFTDGFGNSAKEKKEYPIDPSLPDIKNSIYATDEFRMFSFKVRPCSRAYSHDWTECPFVHPGENARRRDPRKFHYSCVPCPDFRKGACRRGDMCEYAHGVFECWLHPAQYRTRLCKDGTSCNRRVCFFAHTNEELRPLYVSTGSAVPSPRSIGSAPTVMDMATALGLLPGSPSSMS…	724			C-X5-H-X4-C-X3-H	CSRAYSHDWTECPFVH	C-X7-C-X5-C-X3-H	CPDFRKGACRRGDMCEYAH	C-X5-C-X4-C-X3-H	CKDGTSCNRRVCFFAH	Ank2	Family
CsaTZF5	Cucsa.195640			Cucumis sativus	MSSDSPRFSYAVESLLQKFLPFNGEDELEEDGDPYSSDHFRMYEFKVRRCTRSRSHDWTDCPFAHPGEKARRRDPRRFHYSGTMCPEFRRGGCGRGDGCEFAHGVFECWLHPARYRTEACKDGKNCKRKVCFFAHSPRELRLLPPVSNFQTAAVTSSPTSTLFGMSHLSPPHSPPHSPGKPINGFSPISRYNPDQSKLNGVLSYKDALTELMSSIESMNMDDANATLAAAAAAASGPRQTIPWIDVSSLNNEDQLQFVLSPSTPNVSTASVKFSVENNNNNGWASAYASASTSASDPDLGWVNDLLM*	307			C-X5-H-X4-C-X3-H	CTRSRSHDWTDCPFAH	C-X7-C-X5-C-X3-H	CPEFRRGGCGRGDGCEFAH	C-X5-C-X4-C-X3-H	CKDGKNCKRKVCFFAH
CsaTZF6	Cucsa.288580			Cucumis sativus	MLISERHRPGPVVHITPLTIPEEPTATETRFPYPLSGISVSSDGNANGGDYSPYYLQEALAALQRYTNESEIESDSELSGREADVPLNAYSCDHFRIFEFKVRKCTRGRSHDWTECPYAHPGEKARRRDPRKYHYSGTACPDFRKGSCKKGDSCEFAHGVFECWLHPARYRTQPCKDGTNCRRRVCFFAHTPEQLRVLPQQSPRSANSPDSYDESPLRQSVDGSCSKTLPFLSSPVSVSPTATPVDSPPLSPMTRSLGRSLGSTSINEMVASLRNLHLSKVKSLPSSWNVQIGSPGYPSRVCHGFCSLPTTPTRAPTGHGVGLLDFTEHGFEEEPVMERVESGRELRAKMLEKLSKENSLDWAESNPSTCTPDVEWVSELVK*	382	C-X12-C-X10-C-X3-H	CDHFRIFEFKVRKCTRGRSHDWTECPYAH	C-X5-H-X4-C-X3-H	CTRGRSHDWTECPYAH	C-X7-C-X5-C-X3-H	CPDFRKGSCKKGDSCEFAH	C-X5-C-X4-C-X3-H	CKDGTNCRRRVCFFAH
CsaTZF7	Cucsa.336920			Cucumis sativus	MNNLTVETEDVFSSLLELAANDDIDAFKRSIERDPSGIDEIGLWYGRLRGSKQMTNEQRTPLMVAATYGSTEVLKLILSLSCADVNRAVGLDRSTALHCAASGGAGNAVDIVKRLLAAGADPNMVDENGHRPVDVIVAPLRHGELKSILTELLKTNGFSGEGNLDVVTGGRDLHSSRPSSPLNVPSSSELVSSPTKSKLSDFPMYSASEKKEYPVDLSLPDIKNSIYSTDEFRMYSFKVRPCSRAYSHDWTECPFVHPGENARRRDPRKFHYSCVPCPDFRKGACRRGDMCEYAHGVFECWLHPAQYRTRLCKDGTNCSRRVCFFAHTTDELRPLYVSTGSAVPSPRSCTSGASAMDYTTVMNLLPGSPSSVPVMSPSPFTPPMSPSANGMSHSSVPWP…	701			C-X5-H-X4-C-X3-H	CSRAYSHDWTECPFVH	C-X7-C-X5-C-X3-H	CPDFRKGACRRGDMCEYAH	C-X5-C-X4-C-X3-H	CKDGTNCSRRVCFFAH	Ank2	Family
CsaTZF8	Cucsa.353170			Cucumis sativus	MMIGEQSRFNHTIQVPPWDPLDDHHMTGISSPVFISSGVDSFIDSFSSIHRYLPSAADSDELDGVGEAVDGFSCDHFRMFEFKIRRCARGRSHDWTECPYAHPGEKARRRDPRKYHYSGTACPEFRKGNCKKGDSCDFAHGIFECWLHPARYRTQPCKDGLACRRRVCFFAHTPEQLRVLPQQSPRTPVSTDSVDGSSRIAHAFDSYFSKGSFVTSPTSILSTPPVSPPSDSPPLSPNCPFNSVNGLVSCMRNLQLGKLKATPHWGRIQLGQNPLSPSSSGLYNLPSTPTTGNYELWGKNYEEEPAMERVESGRDLRAQMYAKLSKDNSVKEMDPILTPDVGWVSELLM*	349	C-X12-C-X10-C-X3-H	CDHFRMFEFKIRRCARGRSHDWTECPYAH	C-X5-H-X4-C-X3-H	CARGRSHDWTECPYAH	C-X7-C-X5-C-X3-H	CPEFRKGNCKKGDSCDFAH	C-X5-C-X4-C-X3-H	CKDGLACRRRVCFFAH
CsaTZF9	Cucsa.368500			Cucumis sativus	MCSGSKNKVASTNSAMEARFLKLSDGGLFSENSILLELSASDDVEGFKREVEEKDLDVDEPSCWYGRGIGSKKMGFEERTPLMIAAMFGSSKVVKYLIETGKVDVNRACGSDLTTALHCATAGGSCSSLETIKLLLDGSADVDCVDAYGRKPVDLIVSACRMVLNSGRKAMEMLLRGDGMAGEADLSLYLEEDQQKITASQFSKEGSDKKEYPVDVSLPDINSGIYGTDDFRMYTFKVKPCSRAYSHDWTECPFVHPGENARRRDPRKYPYSCVPCPEFRKGACPKADSCEYAHGVFESWLHPAQYRTRLCKDETGCTRKVCFFAHKPDELRPVYASTGSGMPSPRSLSSNTGDMSTMSPLALGSSSLSLPTTSTPPMSPLASVSSPKNGNLWQNKINL…	683			C-X5-H-X4-C-X3-H	CSRAYSHDWTECPFVH	C-X7-C-X5-C-X3-H	CPEFRKGACPKADSCEYAH	C-X5-C-X4-C-X3-H	CKDETGCTRKVCFFAH	Ank2	Family
CsiTZF1	orange1.1g004266m.g			Citrus sinensis	MVAVPAVTMRNKSSPLKISISIFQKHTQNVFLVDFAINDRTLLILLFFQNYLIMCGGSEKLSSKALAPSASPPSKPSLQRNMSNPTETMKSDHSFSRLLELAADNDVEGFKQCICDTSAICEVGLWYSFQRLSKKIVLQHRTPLMVAAEYGSVDVVKLILSLTKADVNLTCGLDKSTALHCAASGGSVNAVDVVKLLLFAGADSNLTDAHGNRPFDVIVVHPNVPDSRVSLEDLLKNGGSVSFDELQVSSVDLRSSSSLSSSSDDSSLSSLTCKSDDVHAFVAPEKKEYPIDPSLPDIKDSIYASDEFRMYSFKIRPCSRAYSHDWTECPFAHPGENARRRDPRKFHYSCMPCPDHRKGACSRGDMCEYAHGIFESWLHPAQYRTKLCKDGTSCMRRVC…	765			C-X5-H-X4-C-X3-H	CSRAYSHDWTECPFAH	C-X7-C-X5-C-X3-H	CPDHRKGACSRGDMCEYAH	C-X5-C-X4-C-X3-H	CKDGTSCMRRVCFFAH	Ank2	Family
CsiTZF2	orange1.1g004266m.g_2			Citrus sinensis	MVAVPAVTMRNKSSPLKISISIFQKHTQNVFLVDFAINDRTLLILLFFQNYLIMCGGSEKLSSKALAPSASPPSKPSLQRNMIGLWYSFQRLSKKIVLQHRTPLMVAAEYGSVDVVKLILSLTKADVNLTCGLDKSTALHCAASGGSVNAVDVVKLLLFAGADSNLTDAHGNRPFDVIVVHPNVPDSRVSLEDLLKNGGSVSFDELQVSSVDLRSSSSLSSSSDDSSLSSLTCKSDDVHAFVAPEKKEYPIDPSLPDIKDSIYASDEFRMYSFKIRPCSRAYSHDWTECPFAHPGENARRRDPRKFHYSCMPCPDHRKGACSRGDMCEYAHGIFESWLHPAQYRTKLCKDGTSCMRRVCFFAHALDELRPLYASTGSGMPSPQSATAMNMLPGSPSAVS…	725			C-X5-H-X4-C-X3-H	CSRAYSHDWTECPFAH	C-X7-C-X5-C-X3-H	CPDHRKGACSRGDMCEYAH	C-X5-C-X4-C-X3-H	CKDGTSCMRRVCFFAH	Ank2	Family
CsiTZF3	orange1.1g004911m.g			Citrus sinensis	MCCGPDKSESNTEDMNNNSTAETEDSFTSMLELASNNDVEGFKRMLERDPSSVDEVGLWYGRVNGSKQMVSEHRTPLMVAATYGSVDVLKLILLHSSADVNVSCGSDRTTALHCAASGGSANVVDVVRLLLSAGADPDCVDANGHHPIDVIVLPPKLDSMRAILEEVFGSKNSSVVVASGAEHNLTVSIGSSNSDYSSPLLTASASGSPPSPSRLVSSPMALKFNDVSFGTGAEKREYPIDPSLPDIKNSIYATDEFRMFSFKIRPCSRAYSHDWTECPFVHPGENARRRDPRKFHYSCVPCPDFRKGACRRGDMCEYAHGVFECWLHPAQYRTRLCKDGTSCDRRVCFFAHTAEELRPLYVSNGSVVPSPRSSVSGASVMDMAAALLLPGSPSSMSGM…	724			C-X5-H-X4-C-X3-H	CSRAYSHDWTECPFVH	C-X7-C-X5-C-X3-H	CPDFRKGACRRGDMCEYAH	C-X5-C-X4-C-X3-H	CKDGTSCDRRVCFFAH	Ank2	Family
CsiTZF4	orange1.1g004911m.g_2			Citrus sinensis	MNNNSTAETEDSFTSMLELASNNDVEGFKRMLERDPSSVDEVGLWYGRVNGSKQMVSEHRTPLMVAATYGSVDVLKLILLHSSADVNVSCGSDRTTALHCAASGGSANVVDVVRLLLSAGADPDCVDANGHHPIDVIVLPPKLDSMRAILEEVFGSKNSSVVVASGAEHNLTVSIGSSNSDYSSPLLTASASGSPPSPSRLVSSPMALKFNDVSFGTGAEKREYPIDPSLPDIKNSIYATDEFRMFSFKIRPCSRAYSHDWTECPFVHPGENARRRDPRKFHYSCVPCPDFRKGACRRGDMCEYAHGVFECWLHPAQYRTRLCKDGTSCDRRVCFFAHTAEELRPLYVSNGSVVPSPRSSVSGASVMDMAAALLLPGSPSSMSGMSPNPFSQPMSPSGN…	710			C-X5-H-X4-C-X3-H	CSRAYSHDWTECPFVH	C-X7-C-X5-C-X3-H	CPDFRKGACRRGDMCEYAH	C-X5-C-X4-C-X3-H	CKDGTSCDRRVCFFAH	Ank2	Family
CsiTZF5	orange1.1g005270m.g			Citrus sinensis	MCSGLKRKPTQTGFIMDTDSQKQDGLCYNFSILLELTASDDLDGFRKAIEEDGHDIDESGLWYGRIIGSRKMGFEERTPLMIASMFGSKDVVSYVIKSGHVDVNRACGSDGVTALHCAASGGSANSVEVVKLLLDASADVNSVDAYGNRPADLIAKNCNLGFNSRKKVLQALLKGSGTGCVEEIDNLCDQVVYKMEEQEQPEISTPRVLKDGAEKKEYPVDLTLPDIKNGIYGTDEFRMYTFKVKPCSRAYSHDWTECPFVHPGENARRRDPRKYHYSCVPCPEFRKGSCRQGDACEYAHGIFECWLHPAQYRTRLCKDETNCNRRVCFFAHKPEELRPLYASTGSAVPSPRSFSANGSSFDMLSISPLALGSPSAMIPPTSTPPLTPSGASSPMGGTM…	705			C-X5-H-X4-C-X3-H	CSRAYSHDWTECPFVH	C-X7-C-X5-C-X3-H	CPEFRKGSCRQGDACEYAH	C-X5-C-X4-C-X3-H	CKDETNCNRRVCFFAH	Ank2	Family
CsiTZF6	orange1.1g006236m.g			Citrus sinensis	MEGGLPKLKDGALYNKSSILLELSASDDISAFKREIEEKGFDVDEPSFWYGRRIGSKKMGFEERTPIMIAAMFGSVAVLKYVIETGKVNVNRACGSDGFTALHCAVAGGANSSFEVVKLLLSASADVNCVDVYGNKPVDLIPVAMKSPLHSRKRAIELLLKGDHTIFEEEELVNIPVPQLSKDGTEKKEYPIDVSLPDINNGVYGTDDFRMYAFKIKPCSRAYSHDWTECPFVHPGENARRRDPRKYPYTCVPCPEFRKGACPKGDGCEYAHGVFESWLHPAQYRTRLCKDEIGCARKVCFFAHKPEELRPVYASTGSAMPSPSPVSASAVDMTTLSPLSLGSASMPLPATSTPPMSPLAAASSPKSGNLWQNKVNLTPPALQLPGSRLKTAFSARDLD…	655			C-X5-H-X4-C-X3-H	CSRAYSHDWTECPFVH	C-X7-C-X5-C-X3-H	CPEFRKGACPKGDGCEYAH	C-X5-C-X4-C-X3-H	CKDEIGCARKVCFFAH	Ank2	Family
CsiTZF7	orange1.1g006944m.g			Citrus sinensis	MCCGPERLNRTPSPRSPHISFDESRHTNVDMNHLTVETDDAFASLLELAANNDVEGFKRSIVCDPSGVDEVGLWYGRQKGSKQMVNEQRTPLMVAATYGSIDIIRLILSESGADVNLSCGNDKSTALHCAASGGALNAVDVVKLLLAAGADPNFVDAKGHHPVDVIVVPPKFQDVRLTLEELLATDGSVERNLRVSTTTSNSNSPPLSPALENGSPTSASGSPMKSMSVDAPSFSVSEKKEYPIDPSLPDIKNSIYSTDEFRMYSFKVRPCSRAYSHDWTECPFVHPGENARRRDPRKFHYSCVPCPDFRKGACRRGDMCEYAHGVFECWLHPAQYRTRLCKDGTSCARRVCFFAHTPEELRPLYVSTGSAVPSPRSSTSGATAMDFAAALSLLPGSPS…	624			C-X5-H-X4-C-X3-H	CSRAYSHDWTECPFVH	C-X7-C-X5-C-X3-H	CPDFRKGACRRGDMCEYAH	C-X5-C-X4-C-X3-H	CKDGTSCARRVCFFAH	Ank2	Family
CsiTZF8	orange1.1g016862m.g			Citrus sinensis	MMLGEAHRPNPTILVPPWPQLPDDPTADNIFSPHSLNSNANGSPEYSNLYHIPETYAALHRYLPSNDPDLDSDSDMSGLDPDSPVDAYSCDHFRMYEFKVRKCARGRSHDWTECPYAHPGEKARRRDPRKYHYSGTACPDFRKGSCKKGDACEFAHGVFECWLHPARYRTQPCKDGGGCKRRVCFFAHTPDQLRILPQQSPRSASASDSPSCAKTLPFLSSPESASPPPSPRTESPMSHSLSRSLGTSSINEMMASFRNLQLGKVKSLPSSWNIQVGGVGGSPGYGSPRGSMLRPGFCSLPSTPTRTPTRPGIGYPDIFNTCWEEEEEEPVMERVESGRDLRAKMFERLSKENSLERVDPYPTNAVDPDLGWITELVNEAK*	381	C-X12-C-X10-C-X3-H	CDHFRMYEFKVRKCARGRSHDWTECPYAH	C-X5-H-X4-C-X3-H	CARGRSHDWTECPYAH	C-X7-C-X5-C-X3-H	CPDFRKGSCKKGDACEFAH	C-X5-C-X4-C-X3-H	CKDGGGCKRRVCFFAH
CsiTZF9	orange1.1g036437m.g			Citrus sinensis	MSSAADQQHKLLSPKSNGAKLLFKDIEVPPRKLLLQNKKSHHHHHHHHHHQDICSGSPRSGSGSGSDSASYLFYPDQQEMNILHNKFLPFNNTDADSDPDSDPYASDHFRMYEFKIRRCTRSRSHDWTDCPFAHPSEKARRRDPRRYHYSGAVCSEYRRGGGCSLGDDCEFAHGVFECWLHPSRYRTEACKDGKNCKRKVCFFAHSPRQLRILPEISSQYSSSPSSVNNNNQKISSHCCMYCHHHSVNSSPTSTLLGNMSHLSRSPSLSPPLSPVKHGLISPISRYSATTPVPADRLSKFSNSSEMSMSYKDVLNELMTSMDAISFNEVSSPMSLTPSNDVNACPWIDVSSFNVEDQQQFVLSPSTPSPSAGSIMNPFAAHHDYFSNKSFLDDDQKMIN…	431			C-X5-H-X4-C-X3-H	CTRSRSHDWTDCPFAH	C-X8-C-X5-C-X3-H	CSEYRRGGGCSLGDDCEFAH	C-X5-C-X4-C-X3-H	CKDGKNCKRKVCFFAH
CsTZF1	e_gw1.19.315.1			Coccomyxa subellipsoidea C-169	MQGAHVPDVIPLQGNLLDAEFRTDDFRINYFKVTECSNIEPHDWTLCAFAHVGEKARRRGTAAFKYVATACPDFRKGTCKRGDQCPFAHGVFESWLHPGRYRTQLCKDGLECDRPVCFFAHSIKASL*	127			C-X5-H-X4-C-X3-H	CSNIEPHDWTLCAFAH	C-X7-C-X5-C-X3-H	CPDFRKGTCKRGDQCPFAH	C-X5-C-X4-C-X3-H	CKDGLECDRPVCFFAH
CsTZF2	e_gw1.8.408.1			Coccomyxa subellipsoidea C-169	ELYKADDFRMYCMKVLPCSKRFCHDWTVCPYSHPGEKAKRRDPRLYSYTGIACPNMKKDQSCTRGDACPYAHNVFEYWLHPTRYRTQLCNDGEKCARKICFFAHTLEELRVPANKPFVPPEALAAATTTATLEAARKAGAAADSPNKVCSHFNVSCLPC*	159			C-X5-H-X4-C-X3-H	CSKRFCHDWTVCPYSH	C-X8-C-X5-C-X3-H	CPNMKKDQSCTRGDACPYAH	C-X5-C-X4-C-X3-H	CNDGEKCARKICFFAH
CsTZF3	estExt_fgenesh1_pg.C_190079			Coccomyxa subellipsoidea C-169	MDEVKSNSLDDSEDHQSNTFRIFSYKVKRCSRSRPHDWTQCPFSHSGEKAKRRDPRRFAYTGAACPDYRKNASCRRGDKCPFAHGVFESWLHPSRYRTQCCTDGVACKRRVCFFAHQESELRKPEDDPALLAAQLQAEALASTETYQQILASASLDSVPEALPASNANPQLNLAILQSLLQNNGAAAQRLPINWAVDGESQERGRMYQLQALLAALQLRAPAPLPPQPAHSDALSNLDRIELGRLLAANQALVQQQAEREMLQRSSFEAVRRNSMSSDAGMGSDLGRQDSYLSHSGVGLPNNGDGGYGDGRGNARNNFSPGVRRMSMDNARSQINGSAGLDPRILAALAAAQRVNAPGGQPQGRNTAAYRRSVDMGMLAHAAAMGGAGRHGGNSAGFPK…	833			C-X5-H-X4-C-X3-H	CSRSRPHDWTQCPFSH	C-X8-C-X5-C-X3-H	CPDYRKNASCRRGDKCPFAH	C-X5-C-X4-C-X3-H	CTDGVACKRRVCFFAH
EgTZF1	Eucgr.A01839			Eucalyptus grandis	MEVICRRTASSVAQHQSAALESHDVFSSDYSPRVPETPLQRFLPFNNGGDDEDEDSDPYSSDHFRMFEFKVRRCTRSRSHDWTDCPFAHPGEKARRRDPRKYHYSGTVCAEYRRGSCSRGDNCEFAHGVFECWLHPSKYRTEACKDGKNCKRKVCFFAHSTRQLRLLPAQSEPNSPQEINLEKSKFHSPVSPSSLPHCCLFCHSFTASSPTSTLLGMSHLSPPLSPSQSLSPPLSPLKGRSLSGFSPISRYADRLEPSCLSQGMSYKDVLNEIMTSLDVMKMSEVSPPPHSSPLSSVKNRTAMPWVDVTTSVNEEQTQFILSPSTPNYPQVPKNFFGSDPSSNEGIFADKVNEGNSCDDPDIGWVNELLM*	370			C-X5-H-X4-C-X3-H	CTRSRSHDWTDCPFAH	C-X7-C-X5-C-X3-H	CAEYRRGSCSRGDNCEFAH	C-X5-C-X4-C-X3-H	CKDGKNCKRKVCFFAH
EgTZF2	Eucgr.A02384			Eucalyptus grandis	MSQLTIQTEDTFASLLELAANNDTESFGRCVERDPSSIDEIGYWYGRQKGSKQMVNMQRTPLMVAATYGSVDVMRLILCLSDADVNRTCSTDKSTALHCAASGGAVNAVDAVRLLLSAGADPSLADANGQRPVDVIVVPPKLLSIKFALEELLSTEGSVNEHNLRVSVATSNSTSPPLSSSPDNGSPASANCSSPKNSKLSDAPVLYASEKKEYPVDPSLPDIKNSIYSTDEFRMYSFKVRPCSRAYSHDWTECPFVHPGENARRRDPRKFHYSCVPCPDFRKGACRRGDMCEYAHGVFECWLHPAQYRTRLCKDGTSCARRVCFFAHTEQELRPLYVSTGSAVPSPRSSTSGAAAMDFAAAMSLLPGSPSSVSIMSPSPFTPPMSPSANGISHPSVAW…	704			C-X5-H-X4-C-X3-H	CSRAYSHDWTECPFVH	C-X7-C-X5-C-X3-H	CPDFRKGACRRGDMCEYAH	C-X5-C-X4-C-X3-H	CKDGTSCARRVCFFAH	Ank2	Family
EgTZF3	Eucgr.C00948			Eucalyptus grandis	MMIGESRHHPLHPTTVCIPPPLWPSLDDPADEISPAFDADHLAAVAAASSPYALQDIIAALRRHQSDPDSDGPDSPVDLYTSDHFRMYEFKVRRCARGKSHDWTECPYAHPGEKARRRDPRRHGYSGAACPDFRSGHCPKGDACELAHGVFECWLHPSRYRTQPCKDGLNCSRRVCFFAHTPEQLRVVPGQQQSPRSVESLSSSPPASPMSLSLSRSPFRADPMGEMVASLRNLQLDKVKSMPCGGSTSGSPRASRIRPGFYSMPTTPTQSTPTARGVESGRGLRVKMFEKLSKESSLDTARPESDPDVWWVSDLVK*	317			C-X5-H-X4-C-X3-H	CARGKSHDWTECPYAH	C-X7-C-X5-C-X3-H	CPDFRSGHCPKGDACELAH	C-X5-C-X4-C-X3-H	CKDGLNCSRRVCFFAH
EgTZF4	Eucgr.C02990			Eucalyptus grandis	MMMMTMAAGGGDHHARSTPTVQIPPAWDPLDDPATGGGGGPYSPYSPYSPYSGGGNAGGAAGGGECCNDLTALRRFLPSNHHQDEEDEEDGRAPGEDGVLGCDEFRMYEFKVRKCARGRSHDWTECPYAHPGEKARRRDPRRFFYSGTACPDFRKGACKKGDSCEFAHGVFECWLHPERYRTQACKDGQSCRRRVCFFAHSPDQLPGPPRPPAAAAAAQSQERHRLRVRVPGPPLRCRGGGLRLLLHQAVVGLLHILAHLDPDHLVAPDLAPDQLAPDVPEPTRRLLRVARIGERAGGLHEEYADRQDEDEPPRADGGVSLRVPAPTRVPPCGAGDSQGRVFTAVRATRRWRRAL*	355	C-X12-C-X10-C-X3-H	CDEFRMYEFKVRKCARGRSHDWTECPYAH	C-X5-H-X4-C-X3-H	CARGRSHDWTECPYAH	C-X7-C-X5-C-X3-H	CPDFRKGACKKGDSCEFAH	C-X5-C-X4-C-X3-H	CKDGQSCRRRVCFFAH
EgTZF5	Eucgr.C03701			Eucalyptus grandis	MMLGEPHRPPNPTIDVPPWPILDDPTDDAVPHSPYSPYTLNAGYGGGCDSSPSAAGPGHFQDVMAALRRFLPSNRPDTDPDPDMTSSREADFPMDVYSCDNFRMYEFKVRRCARGRSHDWTECPYAHPGEKARRRDPRKYHYSGTACPEFRKGSCRKGDACEFAHGVFECWLHPARYRTQPCKDGAGCRRRVCFFAHTPEQLRVVTPQQSPRGAATQLPFMASPSTVSPEDSPPMSPMSAAVTHQSLSRSLGSSSVNEMVMASLRNLQLGKVKSLPSSWNANAHVTTAAATTASYGSPLRPGFCSVPTTPTRVPARPGIGYRDFWDQVEEEEEPLMERVESGRDLRAKMFEKLREESSLDRADPEHPSLGGGGPDVEWVSDLVN*	384	C-X12-C-X10-C-X3-H	CDNFRMYEFKVRRCARGRSHDWTECPYAH	C-X5-H-X4-C-X3-H	CARGRSHDWTECPYAH	C-X7-C-X5-C-X3-H	CPEFRKGSCRKGDACEFAH	C-X5-C-X4-C-X3-H	CKDGAGCRRRVCFFAH
EgTZF6	Eucgr.G03067			Eucalyptus grandis	MEGESYFEKDEKYSNCSILLELSASDDLPAFERKAKEKGCNIDGASFWYGRRIGSRKMGLEERTPLMVASLFGSSRVVKYILESGKVDVNRACGSDKVTALHCAVASGSASAVEVVKLLLHASADANCIDGNGKKPIDVIALPLKSRGDSRRKLMELLLKGDNSDGEFESHEEKPIAALQASKEGSEKKEYQFPVDISLPDINVGIYSTDEFRMYAFKVKPCSRAYSHDWTECPFVHPGENARRRDPRKYPYSCVPCPEFRKGSCQKGDSCEYAHGVFESWLHPAQYRTRLCKDETGCARKVCFFAHKPEELRPVYASTGSAMPSPKSYSSSGLDMSTLSPLSISSPSASLPVTSTAPMSPLAASSSPMSVNMWQSKANKLSPPMLQLSGSRLKTALSA…	663			C-X5-H-X4-C-X3-H	CSRAYSHDWTECPFVH	C-X7-C-X5-C-X3-H	CPEFRKGSCQKGDSCEYAH	C-X5-C-X4-C-X3-H	CKDETGCARKVCFFAH	Ank2	Family
EgTZF7	Eucgr.J00202			Eucalyptus grandis	MCNGSSKGKLFPSSMGMEGEFHNKDGEAPRKCSALLELAASDDLSSFKSEVEEKGCDVDEASFWYGRRIGSKKMGFEERTPLMISALFGSTKVLKYIIETARADVNRSCGSDKVAALHCAAAGGSSSSLEIVKLLIEASADINSVDGNGNRPLDVLAPAGKSRCNSRNKFVRSLLKGENYVVEGDQSFDIEGEEKLVALPKEGGEKKEYPVDVSLPDINNGFYSTDEFRMYAFKVKPCSRAYSHDWTECPFVHPGENARRRDPRKYPYSCVPCPEFRKGSCVRGDACEYAHGVFESWLHPAQYRTRLCKDETGCTRKVCFFAHKSEELRPVYASTGSAMPSPKSFSANALDMTTLSPLSLNSPSLPLPATSTPPMSPLAASSSPKGMNLWHNKINLTPP…	659			C-X5-H-X4-C-X3-H	CSRAYSHDWTECPFVH	C-X7-C-X5-C-X3-H	CPEFRKGSCVRGDACEYAH	C-X5-C-X4-C-X3-H	CKDETGCTRKVCFFAH	Ank2	Family
EgTZF8	Eucgr.J01888			Eucalyptus grandis	MSARQFSILLELSAADDLTNFKKAVEEDGYDIDESSLWYGRRIGSKKIGLEERTPLMIAAMFGSMSVLDYIIKSGRANVNKACGSDGATALHCAAAGGSVQSPEVVKLLLDSSANANSIDANGKRAGDLISEVSGSPFNSRRKTLDVMLTGGGTVEFVEETYNLPENLGSQIEGNEQRESPTARASKDGSEKKEYPVDLSLPDINNGIYSTDEFRMYSFKVKPCSRAYSHDWTECPFVHPGENARRRDPRKYHYSCVPCPEFRKGSCRQGDGCEYAHGIFECWLHPAQYRTRLCKDEIGCTRKVCFFAHKHEELRPLYASTGSALPSPRSFSPVAASLDMGSLSPLSLGSSSVRIPPTSTPPMTPSGASSPLGGSMWKSQINSTPPGLQLPGSRLRSAL…	694			C-X5-H-X4-C-X3-H	CSRAYSHDWTECPFVH	C-X7-C-X5-C-X3-H	CPEFRKGSCRQGDGCEYAH	C-X5-C-X4-C-X3-H	CKDEIGCTRKVCFFAH	Ank2	Family
EsTZF1	Thhalv10002026m.g			Eutrema salsugineum Thellungiella halophila	MMIGETHRAYPTVHIPPWPFFDDLTAADFNGSPDGGNSMIEALAALQHYLPSNEPDPDSDPDLSGPDSPIDAYSCDHFRMFEFKVRRCARGRSHDWTECPYAHPGEKARRRDPRKYHYSGTACPDFRKGNCPKGDTCEFSHGVFECWLHPARYRTQPCKDGGHCRRRVCFFAHSPDQLRVLPNQSPDRVDSFDGVSPIRRAFQFSISPASGSPPVSPRADSESSALLSRSLGSGSVNDVVASLRNLQLNKVKSLPSSCNNHQIGCYGSGFGSPRGSVLGPGFRSLPNTPTRLDTGYTDIWDNGLEEEPAMERVESGRELRAKMFEKLSKENCMDRVDPDPYQGSGEAPDVGWVSELVML*	359	C-X12-C-X10-C-X3-H	CDHFRMFEFKVRRCARGRSHDWTECPYAH	C-X5-H-X4-C-X3-H	CARGRSHDWTECPYAH	C-X7-C-X5-C-X3-H	CPDFRKGNCPKGDTCEFSH	C-X5-C-X4-C-X3-H	CKDGGHCRRRVCFFAH
EsTZF10	Thhalv10016372m.g_1			Eutrema salsugineum Thellungiella halophila	MNSNLENSTYKSDCLVSFSLRLFSPLKLTGEMCGSKSNLCSSKTLTEAELMRRKSEEEEGVAAATCLLELAACDDLPSFRREIEEKSLEIDEPGFWYCRRVGSKKMGFEERTPLMVAAMYGSIDVLNYIIATGKSDVNRVFGDEKVTALHCAVSGCSVSIVEVIKILLDASASPNCLDANGNKPVDLLVRASRFVPNQSRKAVEILLTGNHGSVSLMEDEEEEVKSVVMTKYPADASLPDINEGVYGTDEFRMYSFKVKPCSRAYSHDWTECPFVHPGENARRRDPRKYPYTCVPCPEFRKGSCPKGDSCEYAHGVFESWLHPAQYRTRLCKDETGCARRVCFFAHRRDELRPVNASTGSAMVSPRSCNQSPEMPVMSPLTLGSSPMNSPMANNGVPLS…	631			C-X5-H-X4-C-X3-H	CSRAYSHDWTECPFVH	C-X7-C-X5-C-X3-H	CPEFRKGSCPKGDSCEYAH	C-X5-C-X4-C-X3-H	CKDETGCARRVCFFAH	Ank2	Family
EsTZF11	Thhalv10025226m.g			Eutrema salsugineum Thellungiella halophila	MNLITQKQPYAHTSVTLTSSKSIDKRPHHENIQAILSRGEVSSRSTKKELFCLRENQKNKTEKDECDLSPEIKKMMIGEARRTHPTVEIPPWPVSEDFSAADMFSPAMNSPDCSMLEALAALQRYLPSNEPDPDSDSDLLGPDSPIDAYSCDHFRMYDFKVRRCARGRSHDWTECPYAHPGEKARRRDPRKYHYSGTACPDFRKGSCKKGDTCEFAHGVFECWLHPLRYRTQPCKDGGNCRRKVCFFAHSPDQLRYLPNRSPDRVDSFDVSSPIRHSCARAFQLSISPVSGSPPMSPRADSESSPMTQSLSRSLGSCSINDTVTSFRNLQFEKVKSFPPTYNNPLRCYQSGFGSPRGSILGPGFQSLPSTPTRPGNLDIWENGLEEEPAMERVVESGRE…	439	C-X12-C-X10-C-X3-H	CDHFRMYDFKVRRCARGRSHDWTECPYAH	C-X5-H-X4-C-X3-H	CARGRSHDWTECPYAH	C-X7-C-X5-C-X3-H	CPDFRKGSCKKGDTCEFAH	C-X5-C-X4-C-X3-H	CKDGGNCRRKVCFFAH
EsTZF2	Thhalv10002045m.g			Eutrema salsugineum Thellungiella halophila	MMIGENSRPHPTIHIPPWDPINDPTATISSPFSSVNFHDYPHSLDSFASLYRYLPSNEFANDSDSSSGDESLSLSFADSFACDEFRMYEFKVRRCSRGRSHDWTECPFAHPGEKARRRDPTKYHYSGTACPEFRRGSCRRGDSCEFAHGVFECWLHPARYRTQPCKDGTSCRRRICFFAHTPEQLRFLANSAEPDLGLSSIRNHFSKSATATSPTSILISPPFSPQSESPPLSPSTGELIASMRKMQLNGGCSLSSPLGLPHRSSLTQGRTWPRIREFEIWDNACEEEVPAMKLVESGKELRARMYARLSRENSLG*	316	C-X12-C-X10-C-X3-H	CDEFRMYEFKVRRCSRGRSHDWTECPFAH	C-X5-H-X4-C-X3-H	CSRGRSHDWTECPFAH	C-X7-C-X5-C-X3-H	CPEFRRGSCRRGDSCEFAH	C-X5-C-X4-C-X3-H	CKDGTSCRRRICFFAH
EsTZF3	Thhalv10003231m.g			Eutrema salsugineum Thellungiella halophila	MNVEHHSSGHISVDIPPRKLLSSSKSPSSATSRPKDHKDYCYDSDSDDPYAGDHFRMYEFKIRRCTRSRSHDWTDCPFSHPGEKARRRDPRRYHYTGEVCPEFRHGGDCSRGDECGFAHGVFECWLHPSRYRTEACKDGKHCKRKICFFAHSPRQLRVLPPPEKFISGGNGGSASMLSSKSNGCCMFCSHSPTSTLFGLTRSPSSSPPLSPANKSAVFSRLSRRRSSVAYKEVLNELINSLDSVSLTEALAVASSSSCPVTMPVSTAAMLASSSLSNHHHHRLPPWLDVGERDHQYQQSSSLQFALSPSSTPSYLHGQLQLQPPPPSFFSDEITPRGGRLSDFTAAAAAAAEARDKSGFEVGSCGDLDLGWVNDLLK*	377			C-X5-H-X4-C-X3-H	CTRSRSHDWTDCPFSH	C-X8-C-X5-C-X3-H	CPEFRHGGDCSRGDECGFAH	C-X5-C-X4-C-X3-H	CKDGKHCKRKICFFAH
EsTZF4	Thhalv10005860m.g			Eutrema salsugineum Thellungiella halophila	MCSGPKSNLCSSRTLTEIELRKEETMGLLEFAACDDLQSFKREIEEKGLDLDQPGLWYCKRVGSNKMGLEERTPLMVAAMYGSKKVLNFIISTRKADVNRACGEERVTALHCAVAGCSVNMIEVIITLLDASALANSVDANGNQPLDLFVRVSRFVATPRKKTVEMLLRGGGGLINEAVEEEEEEIKIVSKYPADASLPDINEGVYGSDEFRMYSFKVKPCSRAYSHDWTECAFVHPGENARRRDPRKYPYTCVPCPEFRKGSCPKGDSCEYAHGVFESWLHPAQYKTRLCKDETGCARKVCFFAHKREEMRPVNASTGSAVAQSPFSSLEMMPCLSPLAYSSGVSTPPVSPMANGVGSSPRSGGSWQNRVNTLTPPALQLNGGSRLKSTLSARDMDME…	577			C-X5-H-X4-C-X3-H	CSRAYSHDWTECAFVH	C-X7-C-X5-C-X3-H	CPEFRKGSCPKGDSCEYAH	C-X5-C-X4-C-X3-H	CKDETGCARKVCFFAH	Ank2	Family
EsTZF5	Thhalv10007884m.g			Eutrema salsugineum Thellungiella halophila	MDVVRPTVEIPPRKLLLSSKSFPAESSPRSSPRKHNWNKSNKLTSEHEEDSFNEDNNNNKEVKEYCYDSDTDDPYASDHFRMFEFKIRRCTRSRSHDWTDCPFAHPGEKARRRDPRRFQYSGEVCPEFRRGGDCSRGDDCEFAHGVFECWLHPIRYRTEACKDGKHCKRKVCFFAHSPRQLRVLPPENVSGGSASASPAKNPCCLFCSSSPTSTLLGNLSHLSRSPSLSPPMSPAHKAAAFSRLRDRAASAVSAAAARGSVNYKDVLSELVNSLDSISLAEALQASSSSPVTTPVSAAAAAFASSCGLSNQRIHLQQQQQQSSPLQFALSPSTPSYLTNSPRGNIFGDDFTPRQRQMNDFTAVVREKTSFDDGSCGDPDLGWVNDLLT*	388			C-X5-H-X4-C-X3-H	CTRSRSHDWTDCPFAH	C-X8-C-X5-C-X3-H	CPEFRRGGDCSRGDDCEFAH	C-X5-C-X4-C-X3-H	CKDGKHCKRKVCFFAH
EsTZF6	Thhalv10012818m.g			Eutrema salsugineum Thellungiella halophila	MCGLSKKLDTDNNTLSSLSDQECDSVAKPMNDAEWEHSFSALLEFAADNNVEGFKRQLSVVPCINQEGLWYRRQRFVRKMVLEQRTPLMVASIYGSLDVVKLILSFPEAELNLSCGPDKSTALHCAASGASVNSLDVVKQLLSAGADPNIPDAHGNRPVDVLVVSPHAPGLRTILEEILKKDEIISEDLHASSSSLGSSFRSLSSSPDNGSSLLSLDSVSSPTKVNGMDGTFASEKKEYPIDPSLPDIKSGIYSTDEFRMFAFKIRPCSRAYSHDWTECPFAHPGENARRRDPRKFHYTCVPCPDFKKGSCKQGDMCEYAHGVFECWLHPAQYRTRLCKDGMSCNRRVCFFAHANEELRPLYASTGSGLPSPRASSAVSTSTMDMASVLNMLPGSPSAA…	707			C-X5-H-X4-C-X3-H	CSRAYSHDWTECPFAH	C-X7-C-X5-C-X3-H	CPDFKKGSCKQGDMCEYAH	C-X5-C-X4-C-X3-H	CKDGMSCNRRVCFFAH	Ank2	Family
EsTZF7	Thhalv10012984m.g			Eutrema salsugineum Thellungiella halophila	MGDDELSHIKFSPLLESSACNDLSGFKSLVEEEGLESIDRSGLWYGRRIGSKEMGFEERTPLMVAALFGSKEIVDYIISTGLVDVNRSCGSDGATALHCAVSGLSANSLEVVSLLLNGSADPDSCDAYGNKPVDMIFPCLSPVFSSRKKVLERLLKGSNDLNEVEGQEEEEEEVEERSVSVSPPRGSERKEYPVDPTLPDIKNGVYGTDEFRMYAFKIKPCSRAYSHDWTECPFVHPGENARRRDPRKYHYSCVPCPEFRKGSCSRGDSCEYAHGIFECWLHPAQYRTRLCKDETNCSRRVCFFAHKPEELRPLYPSTGSGVPSPRSSFSSCNSSAFDMGPISPLPPLSPNGVSTTPPLSPNGVSSPMNGGKTWMNWPSITPPALQLPGSRLKSALNAR…	616			C-X5-H-X4-C-X3-H	CSRAYSHDWTECPFVH	C-X7-C-X5-C-X3-H	CPEFRKGSCSRGDSCEYAH	C-X5-C-X4-C-X3-H	CKDETNCSRRVCFFAH	Ank2	Family
EsTZF8	Thhalv10015883m.g			Eutrema salsugineum Thellungiella halophila	MLKSVNPMAFYETGEQQFPTIGYIVSKPGNAGAYEIDPPIPTVDDAIYGSDEFRMYAYKIKRCPRTRSHDWTECPYAHRGEKATRRDPRRYSYCAVACPAFRNGACHRGDTCEFAHGVFEYWLHPARYRTRACNAGNLCQRKVCFFAHAPEQLRQSEGKHRCRYAYRPVRTTAARGGNGGSVGLRLDGEYYDTWRSPAKSGKSDLDINEERVSKCWSGMSIVDDHYEPSDLDLDLDLSHVDWISELVD*	248			C-X5-H-X4-C-X3-H	CPRTRSHDWTECPYAH	C-X7-C-X5-C-X3-H	CPAFRNGACHRGDTCEFAH	C-X5-C-X4-C-X3-H	CNAGNLCQRKVCFFAH
EsTZF9	Thhalv10016315m.g			Eutrema salsugineum Thellungiella halophila	MCCGSDRLNKIVSSTSSWPASFEDTNLLTNTDMNHLRVETEDTFASLLELAANNDVEGVRLSIERDPSCVDEAGLWYGRQKGSKAMVNDQRTPLMVAATYGSIDVIKLIVSLTDANVNRACGNDLTTALHCAASGGAVNAIQVVKLLLAAGADLNLLDAEGQRAGDVIVVPPKLEGVKLMLQELLSADGSSTAERNLRVVTNLPNRNSTSPSHSPTGENGEYPLGSPLGSPFKLKSTEFKKEYPVDPSLPDIKNSIYATDEFRMYSFKVRPCSRAYSHDWTECPFVHPGENARRRDPRKFHYSCVPCPDFRKGACRRGDMCEYAHGVFECWLHPAQYRTRLCKDGTGCARRVCFFAHTPEELRPLYASTGSAVPSPRSNADYAAALSLLPGSPSAVSVM…	723			C-X5-H-X4-C-X3-H	CSRAYSHDWTECPFVH	C-X7-C-X5-C-X3-H	CPDFRKGACRRGDMCEYAH	C-X5-C-X4-C-X3-H	CKDGTGCARRVCFFAH	Ank2	Family
FvTZF1	gene02650-v1.0-hybrid			Fragaria vesca	MMIGNPARTLKVAPWDPFDDPTSALGSPFSVRSPSSANAGFLDSLSALHRFLPSNESDSPLVDDPDMPPLVSCDQFRMFEFKVRRCARGRSHDWTECPYAHPGEKARRRDPRKYHYSGSACPDFRKGSCAKGDSCEFAHGVFECWLHPARYRTQPCKDGLACHRRVCFFAHTPEQLRVLPGHSPRAHGPGFFDSATSPPISPPSDSPPMSPNSPQLRLSTVNELVASMRNFKLAKMQMSSTPPPSWVGSPRGPLIRPDFFSLPSTPTRTPGRCGPGPFDLWEHSLVEEPAMERVESGRDLRARMYAKLSKENSMGRVDPTGISGPDVEWVSELVSEGET*	339	C-X12-C-X10-C-X3-H	CDQFRMFEFKVRRCARGRSHDWTECPYAH	C-X5-H-X4-C-X3-H	CARGRSHDWTECPYAH	C-X7-C-X5-C-X3-H	CPDFRKGSCAKGDSCEFAH	C-X5-C-X4-C-X3-H	CKDGLACHRRVCFFAH
FvTZF2	gene07914-v1.0-hybrid			Fragaria vesca	MCSGSKRKPCSTDSTTTDSTMDHEKQEGFRYSFSILLELAAADDLDGFRSAVEEDGHDVDEASYWYGRRVGSKKMGFEERTPLMIAAMFGSMNVLNYILQTCRVDVNRACGSDRATALHCAATGGSGASAEVVKVLLAASADASCIDVNGNQAGDLIAPAYSSSFNSRKKALEVMLKGVSGLDEAFDYSEQMAREAEGEDQQEVTTPRASKDGTERKEYPVDLSLPDIKNGIYSTDEFRMYTFKVKPCSRAYSHDWTECPFVHPGENARRRDPRKYHYSCVPCPEFRKGTCRQGDACEYAHGIFECWLHPAQYRTRLCKDETGCTRRVCFFAHKTEELRPLYASTGSAVPSPRSFSAGASLDMGSLSPLSLNSPSILIPSVSTPPMTPTGASSPINGNM…	701			C-X5-H-X4-C-X3-H	CSRAYSHDWTECPFVH	C-X7-C-X5-C-X3-H	CPEFRKGTCRQGDACEYAH	C-X5-C-X4-C-X3-H	CKDETGCTRRVCFFAH	Ank_4	Domain
FvTZF3	gene09283-v1.0-hybrid			Fragaria vesca	MSSVCAEQHKFHTSHHLLSSKKSHHLLREVDIPPRKLLTRRSAAHQDISSSPDMYDSPRFSASDEAVLRKFLPYNSDDDDDDPYSSDHFRMYEFKVRRCTRSRSHDWTDCPFAHPGEKARRRDPRCYHYSGTVCADYRRGGCSRGDSCEFAHGVFECWLHPARYRTEACKDGKHCKRKVCFFAHTPHQLRILPVNHSRSSSPDEVVISPGSGCCKKSSKYLNNSANSPSSTHCCSFCRSVTCSPTSTLLGMSPMSPYGDESKCHFSSGFNQMHAGSAGMPSYKDVLSELMTSLEKMKVNNMEAATTPVSSPISSVASSYRNTPWVDVSSYNAFAEDQQQQFILSPNSIPSPLSAGTNFFSHRCSSGNGSRKSLVFDEQNKATDIYGGGCNSPDPDLGWV…	404			C-X5-H-X4-C-X3-H	CTRSRSHDWTDCPFAH	C-X7-C-X5-C-X3-H	CADYRRGGCSRGDSCEFAH	C-X5-C-X4-C-X3-H	CKDGKHCKRKVCFFAH
FvTZF4	gene11354-v1.0-hybrid			Fragaria vesca	MMLGEPHRPNPTIHVPPWLNLDDPTAEIYSSPYPLSGVSVTSDVTSPNSPYHLNEALATLRRYLPSNEVSDPDPDPYPDSEFDLDNDSPVDAYSCDHFRMFEFKVRRCARGRSHDWTDCPFAHPGEKARRRDPRKFHYSGTACPDFRKGHCKKGDSCEFAHGVFECWLHPARYRTQPCKDGTSCKRRVCFFAHTPEQLRVLPQQSPRGSNSVTSSMESYDGSPMRQAMELAKGMPFLSASPEISPENSPPMSPMTRSVSRSLGSSSVSEMVASLRNLQLGKVKSLPTSWNVQVGSVGSVGSPGFVSPRGSMLRPGFCSLPSTPTRIPTRSTVGGFLDFCDEGCEEEVPMERVESGRDLRAKMFERLREENSLGRVDPTLALGGSSGAPDVGWVSELVNC…	400	C-X12-C-X10-C-X3-H	CDHFRMFEFKVRRCARGRSHDWTDCPFAH	C-X5-H-X4-C-X3-H	CARGRSHDWTDCPFAH	C-X7-C-X5-C-X3-H	CPDFRKGHCKKGDSCEFAH	C-X5-C-X4-C-X3-H	CKDGTSCKRRVCFFAH
FvTZF5	gene20982-v1.0-hybrid			Fragaria vesca	MESEFQKQNGAGLNKSSVLVELSASDNLDAFRSEVEEKGLHVDEASFWYGRRIGSKKMGFEERTPLMIAAMFGSTKVLRYIIESGKVDVNRSCGSDRVTALHCATAGGSSSSLEVVKLLLDASADANCVNANGNKPVDLIAPAWKSSCNLRRKAMEMLLKGDMSLLGSDIDDQEVPSLQLLKEGSEKKEYPIDIALPDINNGIYGSDEFRMYTFKVKPCSRAYSHDWTECPFVHPGENARRRDPRKYPYSCVPCPEFRKGSCQKGDVCEYAHGVFESWLHPAQYRTRLCKDETGCTRKVCFFAHKPEELRPVYASTGSAMPSPRSMSACAGDMTTMSPLALGSPSLSMPTTSTPPMSPIASSSPKNGGLWQNKVNLTPPALQLPGSRLKSASSARDLDL…	655			C-X5-H-X4-C-X3-H	CSRAYSHDWTECPFVH	C-X7-C-X5-C-X3-H	CPEFRKGSCQKGDVCEYAH	C-X5-C-X4-C-X3-H	CKDETGCTRKVCFFAH	Ank2	Family
FvTZF6	gene21161-v1.0-hybrid			Fragaria vesca	MFNGYQFYEFVPVTVPVEQLFHHDHDNGLFTSDDFRMYSYKIKRCPRMRSHDWTDCPYAHRGEKAQRRDPRRYPYSAIVCPAFRNGICYKGDACQYAHGVFEYWLHPARYRTRVCNAGLLCTRKVCFFAHSPDQLRTPPPESTKSFKCRQHHHNHVYRPVGDHLLMNGANGATSVRSPERLATNNNVNVAGRFSKILSSLRALRLSDQDGNGGSGEMDVRVDEYGLPETLDVGEVDWVSELLQ*	243			C-X5-H-X4-C-X3-H	CPRMRSHDWTDCPYAH	C-X7-C-X5-C-X3-H	CPAFRNGICYKGDACQYAH	C-X5-C-X4-C-X3-H	CNAGLLCTRKVCFFAH
FvTZF7	gene27007-v1.0-hybrid			Fragaria vesca	MNHLTVATEDSFSRALEFASDNDVQGFKQLIDHDTSSINQIGLWYSRQKGSKHIVSEQRTPLMVAATYGSVDVVKLIVSNPEADVNFSCGLDQSTALHCAASGGSVNALDIVKLLLSAGADPSCLDASGHRPIDVIVVHPKLQSMRSVLEELLSKKASDCSVSDCSLHLSIITSNSDSLALSSSSENGLQSPSESVSSPASKFTELLVNSNQEKKEYPYDPSLPDIKNSIYATDEFRMFSFKVRPCSRAYSHDWTECPFVHPGENARRRDPRKFHYSCVPCPEFRKGACRRGDMCEYAHGVFECWLHPAQYRTRLCKDGTSCNRRVCFFAHTTEELRPLYVSTGSAVPSPRSSASGPTVMDMAAALSLLPGSPSSVSAMSPSPFSQSMSPSGNGISQSS…	697			C-X5-H-X4-C-X3-H	CSRAYSHDWTECPFVH	C-X7-C-X5-C-X3-H	CPEFRKGACRRGDMCEYAH	C-X5-C-X4-C-X3-H	CKDGTSCNRRVCFFAH	Ank2	Family
FvTZF8	gene31023-v1.0-hybrid			Fragaria vesca	MASDSPTSPNSPYLPSEEALSAALRRYLPSNNEGSDPDPDSPVDAYSGDHFRMFEFKVRRCARGRSHDWTDCPFAHPGEEAQRRDPRKFHYSGSACPDFRKGHCKKGDSCEFAHGVFECWLHPARYRTQPCKDGTSCKRRVCFFAHTPEQLRVLPQQSPRGSNSPPMTRSVSRSLGLSSVSEMVASLRKVKSLPTSWNVQVGLVGSVGSPGFVSPRGSMLQPGFCSLPSTPTRIPTCSTAGVLDFCDEGGTPVIQTGNVEGSRIRRMLAGIRLASPISMGDTLVIQTGDVETGHLLTGSRFGVGRSDITPMNDDFRMYIANAEPQTGNYPLPLEISGDNSHLVRPLEQHLRSNCFVKLFVTSEILGMVFEIIYQESHIMAYFFIWFVCAMIAMYVARLL…	1130			C-X5-H-X4-C-X3-H	CARGRSHDWTDCPFAH	C-X7-C-X5-C-X3-H	CPDFRKGHCKKGDSCEFAH	C-X5-C-X4-C-X3-H	CKDGTSCKRRVCFFAH
GmTZF1	Glyma.06G050300		Glyma06g05300	Glycine max	MIPNVEIPHWDADGGGPLSPFISSSSNADKCSLLFSSDHFRMFQFKVRICPRGRSHDWTECPYAHPAEKARRRDPRKYHYSGTACPDYQKGNCKRGDTCQFSHGVFECWLHPSRYRTHLCKDGTTCRRRVCFFAHTTEQLRLVVTDSSSSSFVSSPTSVLNSSSFSDSSPYSFVREIVNSTRNVKIEDSGLTRCVFGSPRGGFLSVNGCEEEPAMERVESGKDIRARIYAKLSRENTIGASDPDIGWVSELVK*	253			C-X5-H-X4-C-X3-H	CPRGRSHDWTECPYAH	C-X7-C-X5-C-X3-H	CPDYQKGNCKRGDTCQFSH	C-X5-C-X4-C-X3-H	CKDGTTCRRRVCFFAH
GmTZF10	Glyma.15G274800		Glyma15g43030	Glycine max	MCGGPEKSKSLSTPSSSAVEGSTNGKDMNKLTVHAADSFSCLLELASNNDFEDFKLALVRDVSLISEVGLWYVRQIGSKQIVLEHRTPLMVAAMYGSIDVLKLILSCPETDVNFSCGTDKSTALHCAASGGSVNAVDIVKLLLSAGADISCVDANGNRPVDVIVVPPKLEGLKATLEDLLSDTASDGSIGECFIPISGNSSCSDSAAHLSPPENGLPSSPMASKFTDAAVNSVSEKKEYPIDPSLPDIKNSIYATDEFRMFSFKVRPCSRAYSHDWTECPFVHPGENARRRDPRKFHYSCVPCPDFRKGACRRGDMCEYAHGVFECWLHPAQYRTRLCKDGTSCNRRVCFFAHTAEELRPLYVSTGSAVPSPRSSASTPNVMDMAAAMSLFPGSPSSIS…	722			C-X5-H-X4-C-X3-H	CSRAYSHDWTECPFVH	C-X7-C-X5-C-X3-H	CPDFRKGACRRGDMCEYAH	C-X5-C-X4-C-X3-H	CKDGTSCNRRVCFFAH	Ank2	Family
GmTZF11	Glyma.09G102900_1		Glyma09g15600	Glycine max	MCGGPEKSKSLSTSSSSAVEGSSNSKDMKNLTVHTEDSFSCLLELASNNDFEDLKLALDRDASLINEVGLWYVRQIGSKQIVLQPRTPLMVAAMYGSIDVLKLLLSCPEADVNFSCGTDKSTALHCAALGGSVNAVDVVKLLLSAGADVSCVDANGNRPVDVLVVPPKLEGLKATLEDLLSDSTSVGSVGDCFIPVSVNSSCSDSAAHLSSPENGLPFSAMASKFADTAVNSASEKKEYPIDPSLPDIKNSIYATDEFRMFSFKVRPCSRAYSHDWTECPFVHPGENARRRDPRKFHYSCVPCPDFRKGACRRGDMCEYAHGVFECWLHPAQYRTRLCKDGTSCNRRVCFFAHTAEELRPLYVSTGSAVPSPRSSASTPNVMDMAAAMSLFPGSPSSIS…	728			C-X5-H-X4-C-X3-H	CSRAYSHDWTECPFVH	C-X7-C-X5-C-X3-H	CPDFRKGACRRGDMCEYAH	C-X5-C-X4-C-X3-H	CKDGTSCNRRVCFFAH	Ank2	Family
GmTZF12	Glyma.12G237300		Glyma12g36600	Glycine max	MKSLTVNTEDSFSSLLELASNNDIEGFKVLLEKDSSSINEVGLWYGRQNGSKQFVLEHRTPLMVAATYGSIDVMKIILLCPEADVNFACGANKTTALHCAASGGSANAVDAVKILLSAGADVNGVDANGNRPIDVIAVPPKLQGAKAVLEELLSDSASEGSIGEFSVPVSVNTSSLGSPGHSSNGMPYTPSSSPPSPVVAKFTDAAVCSLSEKKEYPIDPSLPDIKNSIYATDEFRMFSFKVRPCSRAYSHDWTECPFVHPGENARRRDPRKFHYSCVPCPDFRKGACRRGDMCEYAHGVFECWLHPAQYRTRLCKDGTSCNRRVCFFAHTAEELRPLYVSTGSAVPSPRSSASAPNVMDMAAAMSLLPGSPSSVSSMSPSHFGQPMSPSANGMSLSSA…	704			C-X5-H-X4-C-X3-H	CSRAYSHDWTECPFVH	C-X7-C-X5-C-X3-H	CPDFRKGACRRGDMCEYAH	C-X5-C-X4-C-X3-H	CKDGTSCNRRVCFFAH	Ank2	Family
GmTZF13	Glyma.13G202800		Glyma13g27280	Glycine max	MKSLTVNTEDSFSSLLELASNNDIEGFKVLLEKDSSTINEVGLWYGRQNGSKQFVLEHRTPLMVAATYGSIDVMKMVLLCPEADVNFACGANKTTALHCAASGGSTKAVDAVKLLLSAGADVNCVDANGNRPIDVIAVPPKLQGAKAVLEELLSDNASDVSVGEFSVPVSVNSSSPGSPAHSSNGMPYTPSVSPPSPVAAKFTDAAICSLSEKKEYPIDPSLPDIKNSIYATDEFRMFSFKVRPCSRAYSHDWTECPFVHPGENARRRDPRKFHYSCVPCPDFRKGACRRGDMCEYAHGVFECWLHPAQYRTRLCKDGTSCNRRVCFFAHTAEELRPLYVSTGSAAPSPRSSASGPNVMDMAAAMSLFPGSPSSGSSMSPSHFGQPMSPSANGMPLSSA…	701			C-X5-H-X4-C-X3-H	CSRAYSHDWTECPFVH	C-X7-C-X5-C-X3-H	CPDFRKGACRRGDMCEYAH	C-X5-C-X4-C-X3-H	CKDGTSCNRRVCFFAH	Ank2	Family
GmTZF14	Glyma.10G100400		Glyma10g21950	Glycine max	MMNNLTIETEDSFASLLELAANNDVEGFKRMIERDPSCVDEVGLWYSRQKGSRRMVNELRTPLMVAATYGSIDILDLILSLSGCDINKPCGLDKSTALHCAASGGSENVVDVVILLLAAGADPNSVDGNGHRPVDVIVVPPKHESVRNNLEALLQTDDSIAVCNLRVITAPSNAYSPPLSTSSENGSPSAPDFQLKSKLNDGFISSASDKKEYPVDPSLPDIKNSIYSTDEFRMYSFKVRPCSRAYSHDWTECPFVHPGENARRRDPRKYHYSCVPCPDFRKGACRRGDMCEYAHGVFECWLHPAQYRTRLCKDGTSCSRRVCFFAHIAEELRPLYVSTGSAVPSPRSSTSAMDFAAAMNMLPGSPSSMSVMSPSRFTPPMSPSANGMSHPSVAWPQPN…	710			C-X5-H-X4-C-X3-H	CSRAYSHDWTECPFVH	C-X7-C-X5-C-X3-H	CPDFRKGACRRGDMCEYAH	C-X5-C-X4-C-X3-H	CKDGTSCSRRVCFFAH	Ank2	Family
GmTZF15	Glyma.19G141700_1		Glyma19g32340	Glycine max	MNHLSLDTEDSLASLLLELAANNDVSGFKRLIECEPSSIDEVGLWYGRHKESKKMVNEQRTPLMVAATYGSIDVMTLILSLSEADVNRSSGLDKSTALHCAASGGSENAVDAVKLLLEAGADRNSVDANGRRPGDVIVSPPKLDYVKKSLEELLGSDDWSLLRVMRSTCNGCSAEDLKMKTNEVSEKKEYPVDLSLPDIKNSIYSSDEFRMYSFKVRPCSRAYSHDWTECPFVHPGENARRRDPRKFHYSCVPCPEFRKGACRRGDMCEYAHGVFECWLHPAQYRTRLCKDGTNCARRVCFFAHTNEELRPLYVSTGSAVPSPRSSASSAMDFVAAISPSSMSVMSPSPFTPPMSPSSASIAWPQPNIPALHLPGSNFHSSRLRSSLNARDFSVDDFDL…	667			C-X5-H-X4-C-X3-H	CSRAYSHDWTECPFVH	C-X7-C-X5-C-X3-H	CPEFRKGACRRGDMCEYAH	C-X5-C-X4-C-X3-H	CKDGTNCARRVCFFAH	Ank2	Family
GmTZF16	Glyma.03G138600		Glyma03g29500	Glycine max	MNHLSLDTEDYSLSSLLELAANNDVSGFKRLIECDPSSIDEVGLWYIRHKESKKMVNEQRTPLMVAATYGSIDVMKLILSLSEADVNLSCGLDKSTALHCAASGGSENAVDAVKLLLEAGADVNSVDVNAHRPGDVIVFPTKLEHVKKTSLEELLQKTDDWSLLRVITTTTSCNACSPPLSTSPEIEIEIEIESPCSARDSKMKSDEVTEKKEYPVAPSLPDIKNSIYSTDEFRMYSFKVRPCSRAYSHDWTECPFVHPGENARRRDPRKFHYSCVPCPEFRKGSCRRGDLCEYAHGVFECWLHPAQYRTRLCKDGTNCARRVCFFAHTNEELRPLYVSTGSAVPSPRSGAPSSAMDFVTAMTMSPSSPSIAWSQPNIPALHLPGSNFHSSRLRSSLNA…	680			C-X5-H-X4-C-X3-H	CSRAYSHDWTECPFVH	C-X7-C-X5-C-X3-H	CPEFRKGSCRRGDLCEYAH	C-X5-C-X4-C-X3-H	CKDGTNCARRVCFFAH	Ank2	Family
GmTZF17	Glyma.18G062200		Glyma18g06980	Glycine max	MCSGSKRKPSQTGLIMGDEYGRQEGLHHEISALLEFSAADDVRAFRDAVEKEGRDFDEVGLWYGRRVGSKVLCFEERTPLMIAAMFGSKSVLSYILGTGLVDVNRASGSDGATALHCAVAGGSSASLEIIKLLLDASADVSTVDANGNRSCDLIFSVSNGVFNSRKRILQAILEGADGIDEACLPFEEAVGQMEKQQQQDVDAFQVSKDGTEKKDYPVDLSLPDIKNGIYSSDEFRMYTFKVRPCSRAYSHDWTECPFVHPGENARRRDPRRYQYSCVPCPEFRKGSCSKGDACDYAHGIFECWLHPAQYKTRLCKETGCTRRVCFFAHNVEDLRPVYASTGSAMPSPRSYSVSTPSLDPFTLGSPSSLIPPASTPPLTPSRGSSPAGETMWHSQSHAT…	608			C-X5-H-X4-C-X3-H	CSRAYSHDWTECPFVH	C-X7-C-X5-C-X3-H	CPEFRKGSCSKGDACDYAH	C-X4-C-X4-C-X3-H	CKETGCTRRVCFFAH	Ank2	Family
GmTZF18	Glyma.11G174400		Glyma11g27130	Glycine max	MCSGSKRKPSQTGLIMGDEHGRQEGLHHKISALLEFSAADDVTSFKDAVEKEGHDVDEVGLWYGRRVGSKELCFEERTPLMIAAMFGSKSVLSYILGTGRVDVNRACGSDGATALHCAVAGGSSASLEVIKLLLDASADVSTVDANGNRSCDLIFSVSNGVFNSRKRILQAVLEGADGIDEACLRFEEAVGQMEKQQQQDVDALQVSKDGTEKKDYPVDLSLPDIKNGIYSSDEFRMYTFKVRPCSRAYSHDWTECPFVHPGENARRRDPRRYQYSCVPCPEFRKGFCSKGDACDYAHGIFECWLHPAQYKTRLCKETGCTRRVCFFAHNVEDLRPVYASTGSAMPSPRSYSVSSPPLDPFTLGSPSALIPPASSPPLTPSGGSSPAGGTMWHSQIHVA…	605			C-X5-H-X4-C-X3-H	CSRAYSHDWTECPFVH	C-X7-C-X5-C-X3-H	CPEFRKGFCSKGDACDYAH	C-X4-C-X4-C-X3-H	CKETGCTRRVCFFAH	Ank2	Family
GmTZF19	Glyma.02G227000		Glyma02g39210	Glycine max	MCGVSKGKPSQIDLIMEEKYAKEGMHHKISALLEFSATDDLIGFKDAVEKEGHDVDGVGFWYGRRVGSKKIGYEERTPLMVASMFGSLDVSTYILGMGCIDVNRASRSDGATALHCAVAGGSAASVEVVKLLLDASADVSAVDANGNRSIDLIVSVANSIFNQRSSVLQALLEGTSDADQACLSLPEVIDQLEEQRQDMTTPRVSKDYPIDLSLPDIKNGIYGTDEFRMYTFKVKPCSRAYSHDWTECPFVHPGENARRRDPRKYHYSCVPCPEFRKGSCSKGDACEYAHGIFECWLHPAQYRTRLCKDEGGCTRRVCFFAHKLEELRPLYASTGSAIPSPRSYSASASALEMGSVNPIALGSPSVLMPPTSTPPLTPSGASSPIAGSMWSQSNVSVPT…	695			C-X5-H-X4-C-X3-H	CSRAYSHDWTECPFVH	C-X7-C-X5-C-X3-H	CPEFRKGSCSKGDACEYAH	C-X5-C-X4-C-X3-H	CKDEGGCTRRVCFFAH	Ank2	Family
GmTZF2	Glyma.04G050300		Glyma04g05290	Glycine max	MIPNVQIPTWDADGGGALSPSISSNADTCSLFSSDHFRMFQFKVRNCPRGRSHDWTECPYAHPAEKARRRDPRKYHYSGTSCPDYRKGNCKRGDTCQFAHGVFECWLHPSRYRTQLCKDGTNCRRRVCFFAHTSDQLRVVTDSSSSSFVSSPTSVLINSSFSDSSPYSFVRGIVKLDEEGSYSGLTRCVFGSPRGGFMSVNGCEEEPAMERVESGRDIRARIYAKLSRENSIG*	233			C-X5-H-X4-C-X3-H	CPRGRSHDWTECPYAH	C-X7-C-X5-C-X3-H	CPDYRKGNCKRGDTCQFAH	C-X5-C-X4-C-X3-H	CKDGTNCRRRVCFFAH
GmTZF20	Glyma.14G194100		Glyma14g37330	Glycine max	MCGVSKGKPSQFGLVMEEYAKEGMHHIISALLEFSAADDLVSFKDAVEKEGHDIDGVGFWYGRCVASKKIGYEERTPLMVASMFGSLGVSTYILSTGSVDVNWASRSDGATALHCAVAGGSAASIEVVKLLLDASADVNAIDANGNRPIDLIGSVTNSIFSQRSRVLQALLEGTSDADQACLALPEVIDQIEEQRQDMTTPRVSKDYPIDLSLPDIKNGIYGTDEFRMYTFKVKPCSRAYSHDWTECPFVHPGENARRRDPRKYHYSCVPCPEFRKGSCSKGDTCEYAHGIFECWLHPAQYRTRLCKDESGCTRRVCFFAHKPEELRPLYASTGSAIPSPRSYSASASALEMGSVSPIALGSPSVLMPPTSTPPLTPSGASSPIAGSMWSQSNVSVPTL…	690			C-X5-H-X4-C-X3-H	CSRAYSHDWTECPFVH	C-X7-C-X5-C-X3-H	CPEFRKGSCSKGDTCEYAH	C-X5-C-X4-C-X3-H	CKDESGCTRRVCFFAH	Ank	Repeat
GmTZF21	Glyma.14G016300		Glyma14g01990	Glycine max	MCSDSKSKLSSPTLVVMENSNIQKQNLDGLYNSVLLELSASDDYEAFKREVEEKGLDVNEAGFWYGRRIGSKKMGSETRTPLMIASLFGSAKVLNYILLQKGGGVDVNRVCGSDRATALHCAVAGGSESSLEIVKLLLDAGADAECLDASGNKPVNLIAPAFDSLSKSRRKALEMFLRGGGERDELMSQEMELQMFSVPEKKEGSDNKKEYPVDISLPDINNGVYGTDEFRMYNFKVKPCSRAYSHDWTECPFVHPGENARRRDPRKYPYSCVPCPEFRKGTCQKGDSCEYAHGVFESWLHPAQYRTRLCKDETGCARKVCFFAHKPEELRPVYASTGSAMPSPKSYSASGLDMTAMSPLALSSTSLPMPTVSTPPMSPLAAASSPKSGSMWQNKINLT…	680			C-X5-H-X4-C-X3-H	CSRAYSHDWTECPFVH	C-X7-C-X5-C-X3-H	CPEFRKGTCQKGDSCEYAH	C-X5-C-X4-C-X3-H	CKDETGCARKVCFFAH	Ank2	Family
GmTZF22	Glyma.02G296600		Glyma02g46610	Glycine max	MCSDSKSKLLSSPTLVMEDGLYNNSVLLELSASDDFEAFKREVDEKGLDVNEAGLWYGRRIGSKKMGSETRTPLMIASLFGSAKVLNCILLEKKGGGVDVNRVCGSDRATALHCAVAGGSESSLEIVKLLLDAGADAECLDASGNKPVNLIAPAFDSLSKSRRKAMEMFLRGGGERDDELMSQEIQERKEAISDNKKEYPVDISLPDINNGVYGTDDFRMYNFKVKPCSRAYSHDWTECPFVHPGENARRRDPRKYPYSCVPCPEFRKGTCQKGDSCEYAHGVFESWLHPAQYRTRLCKDETGCARKVCFFAHKPEELRPVYASTGSAMPSPKSYSASGLDMTAMSPLALSSTSLPMPTVSTPPMSPLTASSPKSGSLWQNKINLTPPSLQLPGSRLKA…	657			C-X5-H-X4-C-X3-H	CSRAYSHDWTECPFVH	C-X7-C-X5-C-X3-H	CPEFRKGTCQKGDSCEYAH	C-X5-C-X4-C-X3-H	CKDETGCARKVCFFAH	Ank2	Family
GmTZF3	Glyma.07G126800		Glyma07g15240	Glycine max	MMLGEHHRANPTVHVPPWPTHDDPTAEMYSAFLTNDVNAGEYSPYYLQEALTALQRFLPSNETDADSDTEAQPDAAVDAYSCDHFRMYEFKVRRCARGRSHDWTECPYAHPGEKARRRDPRKFHYSGAACPEFRKGNCKKGDTCEFAHGVFECWLHPARYRTQPCKDGTSCRRRVCFFAHTPEQLRVLPMQSPRSAANSSESYDGSPMRQMMSPAAFMSSPAASLSPPESPPVSPSINEMVASLRNLQLGKMKSMPQSRNVSVGSPGYGSPRGSVLRPGFCSLPTTPTQQPVRSGVNCFDFWDQSCEEEPVMERVESGRGIRAKMFEKLSKENSLEGSGTGSGQGSGAPDVGWVSELVN*	359	C-X12-C-X10-C-X3-H	CDHFRMYEFKVRRCARGRSHDWTECPYAH	C-X5-H-X4-C-X3-H	CARGRSHDWTECPYAH	C-X7-C-X5-C-X3-H	CPEFRKGNCKKGDTCEFAH	C-X5-C-X4-C-X3-H	CKDGTSCRRRVCFFAH
GmTZF4	Glyma.01G005000		Glyma01g00820	Glycine max	MMLGEHHRGNPTVLVPPWPAHDDPTAEMYSAFLTNDVNAGEYSPYHLQEALTALQRFLPSNETDADSDSSEAAQPDAAVDAYTCDHFRMYEFKVRRCARGRSHDWTECPYAHPGEKARRRDPRRFHYSGVACPEFRKGNCRKGDACEFAHGVFECWLHPARYRTQPCKDGTSCRRRVCFFAHTPEQLRVLPMQSPRSVANSSESYDGSPMRQVSLSSAAAAAFMSSPAASLSPPESPPSVNEMVASLRNLQLGKMKSMPHNRNVSVGSPRGSVLRPGFLSLPTTPTQQPVRSGVKCFDVWDESFEEEPVMERVESGRGIRAKMFEKLSKENSLDASASPPDLGWVSELVK*	350	C-X12-C-X10-C-X3-H	CDHFRMYEFKVRRCARGRSHDWTECPYAH	C-X5-H-X4-C-X3-H	CARGRSHDWTECPYAH	C-X7-C-X5-C-X3-H	CPEFRKGNCRKGDACEFAH	C-X5-C-X4-C-X3-H	CKDGTSCRRRVCFFAH
GmTZF5	Glyma.08G031400		Glyma08g03540	Glycine max	MMLGETHRANPTVHVPPWTPEIFSPYTGNADYSPYSLQEALSALQHYESTDAESDSEFPSREPEVPVDAYSCDHFRMFEFKVRRCARGRSHDWTECPYAHPGEKARRRDPRKYHYSGTACPDFRKGSCKKGDACEYAHGVFECWLHPARYRTQPCKDGTSCRRRVCFFAHTPEQLRVLPQQSPRSADSYDGSPLRHAIESSCAKTLAPAPFVSSPGSVSPPLESPPMSPMTVSVNEMVASLRNLQLGKVKSLPSSWNVMGPSGFGSPRGPMIRPGFFSLPTTPTQAPTRGGVNYFDKWDQSCEEEPVMERVESGRNIRARMFAKLSKENHLDGSDSGSGQIGDPDVGWVSELVSR*	355	C-X12-C-X10-C-X3-H	CDHFRMFEFKVRRCARGRSHDWTECPYAH	C-X5-H-X4-C-X3-H	CARGRSHDWTECPYAH	C-X7-C-X5-C-X3-H	CPDFRKGSCKKGDACEYAH	C-X5-C-X4-C-X3-H	CKDGTSCRRRVCFFAH
GmTZF6	Glyma.05G224400		Glyma05g36110	Glycine max	MMLGETHRPNPTVHVPPWAPEIFSPYTGNADYSPYSMQEALSALQHYESTDAESDSEVPSREPEVPVDAYSCDHFRMFEFKVRRCARCRSHDWTDCPYAHPGEKARRRDPRKYHYSGTACPDFRKGSCKKGDACEYAHGVFECWLHPARYRTQPCKDGTSCRRRVCFFAHTPDQLRVLPQQSPRSADSYDGSPLRHAIESSCAKSHPFVASPGSASSPVESPPMSPMTVSVNEMVASLRNLQLGKVKSLPSSWNVMGSSGFGSPRGPMIRPGFFSLPTTPTQAPTRGGVNYFDQWDQSCCEEEPVMERVESGRSIRARMFEKLSKENHLDGSGSGSSQIGVPDVGWVSELVSR*	353	C-X12-C-X10-C-X3-H	CDHFRMFEFKVRRCARCRSHDWTDCPYAH	C-X5-H-X4-C-X3-H	CARCRSHDWTDCPYAH	C-X7-C-X5-C-X3-H	CPDFRKGSCKKGDACEYAH	C-X5-C-X4-C-X3-H	CKDGTSCRRRVCFFAH
GmTZF7	Glyma.06G290100		Glyma06g44440	Glycine max	MSSVFSEHKFQLQPSHQLLSLKKSLGDIDIPVPPRKLLTRRSAAVHDGSGDIYLPHSGSTDSSTDDDSDGDPYASDQFRMFEFKVRRCSRSRSHDWTDCPFVHPGEKARRRDPRRFYYSGTVCPEFRRGQCDRGDACEFSHGVFECWLHPSRYRTEACKDGKNCKRKVCFFAHTPRQLRVFHSNDNSNKKKCTDISPHNNNNCCLVCHCSNSTRSPTSTLFGMSHFSPPLSPPSPSSPSMFETNNHHHGVVKYNKDVFSELVCSMEGLNFDEASSLLSAASKPHHHNNLSSWLDVSKDHNQKQFNTLNSPTITACGSFSNNGNGGFLRAENGVVVDDVIAPDLAWVNELLM*	351			C-X5-H-X4-C-X3-H	CSRSRSHDWTDCPFVH	C-X7-C-X5-C-X3-H	CPEFRRGQCDRGDACEFSH	C-X5-C-X4-C-X3-H	CKDGKNCKRKVCFFAH
GmTZF8	Glyma.12G116900		Glyma12g13300	Glycine max	MSSVFSEHKFQLQPSHQLLSLKKSLRDIDIPVPPRKLLTRRSAAVHDVSGDMFSDDTLRHKYLPHNGSTDSSDDDSGDPYASDQFRMFEFKVRRCTRSRSHDWTDCPFVHPGEKARRRDPRRFHYSATVCPEFRRGQCDRGDACEFSHGVFECWLHPSRYRTEACKDGRNCKRKVCFFAHTPRQLRVLHSNENSNKKKCTNMSPHNNNNNTNNCCLVCHCSSSTRSPTSTLFGMSHFSPPLSPPSPSSPSRFETNHHHGVVKYNKDVLSELMCSMEGLNFGEASLLSAASKPHNNLSSWLDVSEDHNQKQFSTLSPTITACGSFSNNGNGRFLREESGVVDDVISPDLAWVNELLM*	356			C-X5-H-X4-C-X3-H	CTRSRSHDWTDCPFVH	C-X7-C-X5-C-X3-H	CPEFRRGQCDRGDACEFSH	C-X5-C-X4-C-X3-H	CKDGRNCKRKVCFFAH
GmTZF9	Glyma.12G205700		Glyma12g33320	Glycine max	MSSVCAKQHKFYPSHQLLSPKKTLREIDIPPRKLLTRRAAACVGGTDVYSSEETMLQKFLPSNDSDEDDPYSSDHFRMFEFKVRRCTRSRSHDWTDCPFAHPGEKARRRDPRRYHYSGTVCPEYPRGGCSRGDACEYAHGVFECWLHPSRYRTEACKDGRNCKRKVCFFAHTPRQLRILPVTTSSPSSNDMPCKKNLNKLLNHASKSNNNNNNNCCLFCHCGASSSVSPTSTLFGMSHFSPPVSPSSSSSPPPSPLKPRSVVSPISPISRYSAVNMNPHHGVVSYKDMFAELVNSLEGLSFNEGSPVSGAKAPNFPWLDVSLEEQQQQQNPFIVSSFGCEDKQNQFIFSPPSIQTPTNGKFCRNRFMGNDNKVVGGADVNGPDLAWVNELLM*	392			C-X5-H-X4-C-X3-H	CTRSRSHDWTDCPFAH	C-X7-C-X5-C-X3-H	CPEYPRGGCSRGDACEYAH	C-X5-C-X4-C-X3-H	CKDGRNCKRKVCFFAH
GrTZF1	Gorai.001G009900			Gossypium raimondii	MMLGETHRPNPTVHVPPWPDLDDDQTDVVYSPIHYNATDNNLNSNGNPFYLHEALSALQRYLPSNGPDVELDSEFPGLDSPDSPVDAYSCDHFRMYEFKIRRCARGRSHDWTECPYAHPGEKARRRDPRKYHYSGTACPDFRKGNCRKGDSCEFAHGVFECWLHPARYRTQPCKDGSGCRRRVCFFAHTPDQLRLVSSTDTYDGSPCGKTLTFWSSPGSGSPPVSPRAESCSSPPVSPMAQSLSRSLGSASINEMVTSLRNLQLGKGKSWKTQVGCCSPSSPSSFGSPRAAMIRPGFCSLPSTPTRNLTRPGISYPDSWDKACEEEPVMERVESGRDLRAKMFEKLSKENSLERVNPDQSSGGPDLNWVSDLGKQAMGIIVMVDIVLFIKYF*	392	C-X12-C-X10-C-X3-H	CDHFRMYEFKIRRCARGRSHDWTECPYAH	C-X5-H-X4-C-X3-H	CARGRSHDWTECPYAH	C-X7-C-X5-C-X3-H	CPDFRKGNCRKGDSCEFAH	C-X5-C-X4-C-X3-H	CKDGSGCRRRVCFFAH
GrTZF10	Gorai.004G037500			Gossypium raimondii	MCVGPEHSKSGDMNHLNVKTEDSFSSLHELASNNDVEGIKQSIEKDVSSIDEVGLWYCREKGSNRIVAKHRTPLMVAATYGSVDVVKLILTHSEAVNLSCGTDKSTALHCAASGGSLHAMDVVNLLLSAGADTNSSDANGCRPADVVVVHPKLQSMRAVMEELLSGHVSDDPFGKQNLRISIDNSTSGLPPLSSSPENRSSPSPSHLASSPMASKFVDIPVNSTTERKEYPVDPSLPDIKNSVYAADEFRMFSFKIRPCSRAYSHDWTECPFVHPGENARRRDPRKYHYSCVPCPDFRKGACRRGDMCEYAHGVFECWLHPAQYRTRMCKDGTSCDRRVCFFAHTAEELRPLYVSTGSAVPSPRSSASAASVMDMAAVMGLLPGSPSSVSALSPSPFNQ…	710			C-X5-H-X4-C-X3-H	CSRAYSHDWTECPFVH	C-X7-C-X5-C-X3-H	CPDFRKGACRRGDMCEYAH	C-X5-C-X4-C-X3-H	CKDGTSCDRRVCFFAH	Ank2	Family
GrTZF11	Gorai.004G283000			Gossypium raimondii	MMVGETHRLNPTVHVPPWPNLDDDQTAEIYSPLNYNATDSHFNNNGGNPVHLHEALAALQRYLPSNEPDVLYPDSDLPVLENPDSPVDAYSCDHFRMFEFKIRKCPRGRAHDWTECPYAHPGEKARRRDPRKYHYSGTACADFRKGNCRKGDGCEFAHGVFECWLHPARYRTELCKDGPGCKRKVCFFAHSLDQLRVVSSAGSGSPLISPRTESSPPVSPISDSLSRSLGSSSINDMLRNLQLGKVKSMPNGLCSSPSPSMFGSPRDSMILPGFCSLPNTPTQNLTRHGIGGYLDLFEKWCEEEEPAMERVESGRDLRAKLFEKLSKENCLGRGNQGQGSGDPNLDWVSDLVN*	353	C-X12-C-X10-C-X3-H	CDHFRMFEFKIRKCPRGRAHDWTECPYAH	C-X5-H-X4-C-X3-H	CPRGRAHDWTECPYAH	C-X7-C-X5-C-X3-H	CADFRKGNCRKGDGCEFAH	C-X5-C-X4-C-X3-H	CKDGPGCKRKVCFFAH
GrTZF12	Gorai.004G288300			Gossypium raimondii	MMIGEPTRPNPTVKIPAWDPLNDPTSSYSSVNYNCNAPSSPCPVDYLSSLHRYLPSNDFESSDSLSEDSDLPVDAFSCDHFRMYEFKVRRCARGRSHDWTECPYAHPGEKARRRDPRKFHYSGTACPDFRKGICKKGDSCEFAHGVFECWLHPARYRTQPCKDGTSCKRRVCFFAHTPEQLRLLPQQSPRGNGSSSGDLDYVGSPIRHRFDIVSSPTSILASPPLSPPSDSPPLSPSGSFYSVSELAASMRSMQLGKSKMNGAGACSWGMQMGSGYGSPRGSTLRPGFCRSPSTPTRSGLGQFDLWECNNGFEEEPAMERVESGRDLRARMYAKLSKENSLDRLDPTEPELDLDWVSELVK*	361	C-X12-C-X10-C-X3-H	CDHFRMYEFKVRRCARGRSHDWTECPYAH	C-X5-H-X4-C-X3-H	CARGRSHDWTECPYAH	C-X7-C-X5-C-X3-H	CPDFRKGICKKGDSCEFAH	C-X5-C-X4-C-X3-H	CKDGTSCKRRVCFFAH
GrTZF13	Gorai.006G106200			Gossypium raimondii	MNNSSHKVDRVPQKFSYLLELSASNDLIGFRNAIEREGRDIDERSFWYGRRMGSRKMGFEERTPILIASLFGSKDVVNYIIGSGSVDVNRASGSDGATSLHCAVVGGSYNSTEVVRTLLNASADTNALDANGNRPSDLIAPAYNLSFSSRKKILESLLEGSGNVSEIYGLPAKIEACNSTRRVLKDGVEKKEYLIDVTLPNIKNGMYETDEFRMYNFKVTLCSRAYSHDWTECPFVHPGENARRRDPRKYQYSCVPCPEFRKGSCKQRDNCEYAHGIFECWLHPAQYRTRLCKDETNCNRRVCFFAHKPEELRPVYASTGSAVPSPRSYSAAGSVLDMGSISTHALGSPSVMIPPTSTPPLTPTGTSSSTTEMTWPNQSNIIPTLQLHGSKLKAARCAR…	674			C-X5-H-X4-C-X3-H	CSRAYSHDWTECPFVH	C-X7-C-X5-C-X3-H	CPEFRKGSCKQRDNCEYAH	C-X5-C-X4-C-X3-H	CKDETNCNRRVCFFAH	Ank2	Family
GrTZF14	Gorai.006G106300			Gossypium raimondii	MKGVSHKVDKVPLKFSFLLELSASNDLIGFRNAIERERRDIDERSLWYGRRMGSRKMGLEQRTPLLIASLFGSKDVVKYILKSGRVDVNRACGSDGATALHCVVAGGSLNSSEVIKTLLDASANINALDANGNRPVDLIAMACNSAFNSRKKILESLLKGSGSDDEIERLPVHLEACDSMPWVLKDETEKKEYPIDVTLPDIKNEMYGTDEFRMYNFKVTPCSRAYSHDWTECPFVHPGENARRRDPRKHQYSCVPCPEFRKGSCKQGDNCEYAHGIFESWLHPAQYRTRLCKDESNCNRKVCFFAHKPEELRPVYASTGSAVPSPRSYSATGPALDMGSMSPHALGSPSILMPPTSTPPLTPTSTASPMAGVMWPNQSNIVPTLQLHRSRLETARCAQ…	676			C-X5-H-X4-C-X3-H	CSRAYSHDWTECPFVH	C-X7-C-X5-C-X3-H	CPEFRKGSCKQGDNCEYAH	C-X5-C-X4-C-X3-H	CKDESNCNRKVCFFAH	Ank2	Family
GrTZF15	Gorai.006G138100_1			Gossypium raimondii	MNHLTLETEDTFASLLELAANNDVVGFKRSIQRDPSGVDEVGLWYGRPKGSKQMVNNERTPLMVAATYGSIDVIKLILSSSDADINRVCGHDKSTALHCAASGGASNAIDVVKLLLAAGADANLVDANGHLPIDVIVVPPKLQFAKLTLEQLLATKSSVLEQNLRVSTAVTNSGSNPPSPSRENGSPTSGLGSPQKLKSTNAPFSSTSEKKEYPIDPSLPDIKNSIYSTDEFRMYSFKVRPCSRAYSHDWTECPFVHPGENARRRDPRKFHYSCVPCPDFRKGACRRGDMCEYAHGVFECWLHPAQYRTRLCKDGTSCARRVCFFAHTAEELRPLYVSTGSAVLSPRSSTSGATAMDFAAALSLLPGSPSSVSVMSPSPFTPPMSPSANGMSHSNVAWP…	695			C-X5-H-X4-C-X3-H	CSRAYSHDWTECPFVH	C-X7-C-X5-C-X3-H	CPDFRKGACRRGDMCEYAH	C-X5-C-X4-C-X3-H	CKDGTSCARRVCFFAH	Ank2	Family
GrTZF16	Gorai.008G213800			Gossypium raimondii	MDSDLVRSIHTSYARRMIYYCYTKLMLKIKLFKLLERLICFDEYEAYRKNQRRRCLRFHRETVVDKYDYGSKSIISNKEQQFISSFNLAQAHAEAEAEAQAQAQAQAQAQAQAQALSRYNNALDEAIYGSDEFRMYAYKIKRCTRMRSHDWTECPYAHRGEKAQRRDPRKIPYTAIACPAFRNGKCQKGDACEFAHGVFEYWLHPVKYRTRACNAGMFCQRKVCFFAHTPDQLRSDSKFSGPFAHKGRMVMKRGGDHQLMMMMGSPSGSVEGSTSMQAQYVEPSPPPPHQLEGVSTLLKSLRALKMREDEERELNNKKNKNKSIKYEDEDEDGDGDGDGVEMADMDLPHLDWITELVK*	358			C-X5-H-X4-C-X3-H	CTRMRSHDWTECPYAH	C-X7-C-X5-C-X3-H	CPAFRNGKCQKGDACEFAH	C-X5-C-X4-C-X3-H	CNAGMFCQRKVCFFAH
GrTZF17	Gorai.009G029300			Gossypium raimondii	MMLGETHRFNPTVHVPPWPNLDDDQTAEVHSPLNYNAPCNHFNNNSNPPFYLQEALGMLRRYLPSNELDIESDSELSFHPDSPVDACSCDHFRMYEFKVRRCGRGRAHDWTDCPYAHPGEKARRRDPRKYHYSGTACTDFRKGNCRKGEACEFAHGVFECWLHPARYRTQPCKDGTNCRRRVCFFAHTPEQLRVVSSVDSYDGSPSSAKTLSFSGSPPMSPRAEPSPPISPMAQSLNRSLASASINEAVASMRNLQLGKVKSLPSSWNVQVGCCSPAFGSPRGAVIRPSFCSLPSTPTQNLTRPAVGPLDFWDEACEEEPQMERVESGRDLRAKMFEKLCKENSLERVNPTQSSGGPNVDWVSDLVK*	367	C-X12-C-X10-C-X3-H	CDHFRMYEFKVRRCGRGRAHDWTDCPYAH	C-X5-H-X4-C-X3-H	CGRGRAHDWTDCPYAH	C-X7-C-X5-C-X3-H	CTDFRKGNCRKGEACEFAH	C-X5-C-X4-C-X3-H	CKDGTNCRRRVCFFAH
GrTZF18	Gorai.009G047600			Gossypium raimondii	MMIGESIQPNPTIKIPVGDPFNDPTASFPSVNFNYNNAVSSPCPVDYLGSLHRYLPSNDYESDSFSDDSDLPVDAFSCDHFRMYEFKVRRCARGRSHDWTECPYAHPGEKARRRDPRKFHYSGTACPDFRKGSCKKGDSCEFAHGVFECWLHPARYRTQPCKDGTSCQRRVCFFAHTPEQLRVLPQQSPRGNGSASADLDYVGSPMRHRLEFVSSPTSILASPPISPPSESPPMSPSGSFNSVSELAASMRSLQLGKSKMNGACSWGLQMGSGFSSPRGSTLRPGFCSSPSTPTRTPTRSSLGQFDIWEFNAVQEEPAMERVESGRDLRARMYAKLSKENSIGRLEPTGSGPDVGWVTELVK*	362	C-X12-C-X10-C-X3-H	CDHFRMYEFKVRRCARGRSHDWTECPYAH	C-X5-H-X4-C-X3-H	CARGRSHDWTECPYAH	C-X7-C-X5-C-X3-H	CPDFRKGSCKKGDSCEFAH	C-X5-C-X4-C-X3-H	CKDGTSCQRRVCFFAH
GrTZF19	Gorai.009G091200_1			Gossypium raimondii	MCSGPKRKPTQTGLTMEGESRKEDEVPQKFSVLLELSASNDLIGFKISVEEGGHDMDEAGLWYGRRLGSKKMGFEERTPLLIASLFGSQDVVNYIVERGRVDVNRACGSDGATALHCAAAGGSFYSPEIVKILLDASADIDSLDANGNRPGDLIAPACNSAFGLRKKRLESLLKGSDCVGEIEGLPAQLGNEMGGLEEQEGSMPRVSKDGTEKKEYPVDLTLPDIKNGIYGTDEFRMYTFKVKPCSRAYSHDWTECPFVHPGENARRRDPRKYHYSCVPCPEFRKGSCRQGDNCEYAHGIFECWLHPAQYRTRLCKDETNCTRRVCFFAHKPEELRPLYASTGSAVPSPRSYSAAGSSLDMGSMSPLALGSPSVMIPPTSTPPLTPTGASSPMGGSMWP…	703			C-X5-H-X4-C-X3-H	CSRAYSHDWTECPFVH	C-X7-C-X5-C-X3-H	CPEFRKGSCRQGDNCEYAH	C-X5-C-X4-C-X3-H	CKDETNCTRRVCFFAH	Ank2	Family
GrTZF2	Gorai.001G024400_1			Gossypium raimondii	MMIRKPITRSFPTVNIPDWEPLNDSADNFPAVGFNCNATCSPCPVEYLAALRRYLPSNDLEPDTLSDDSDVHIIDAFSCDHFRMYEFKVRRCARGRSHDWTACPYAHPGEKARRRDPRKFHYSGSACPDFRKGNCKKGDSCEFAHGVFECWLHPTRYRTQPCKDGTCCKRRVCFFAHTPEQLRVLPQQSPRGNGSGSGSSDMDYFGSPIRYRLDYVSSPTSILASPPISPPSDSPPTSPSGSFNSVSELTSSVRNLQIGKAKMGTTCSRGSCFVSPRSSMLRPGSPLTPTRTPTRSGLSKFELWESNNAFDEPAMERVESGRDLRTRMYAKLSEENSLDLLDPTGSCPDVGWVSELVGY*	359	C-X12-C-X10-C-X3-H	CDHFRMYEFKVRRCARGRSHDWTACPYAH	C-X5-H-X4-C-X3-H	CARGRSHDWTACPYAH	C-X7-C-X5-C-X3-H	CPDFRKGNCKKGDSCEFAH	C-X5-C-X4-C-X3-H	CKDGTCCKRRVCFFAH
GrTZF20	Gorai.010G196500_1			Gossypium raimondii	MCSGSKSEHKPSSFIMEGELQEPKAGSQSILLELAASDDLVAFKSEVEEKGLDFGEASFWYGRRIGLRKMGFEERAPLMIAAMFGSIEILKYIIGSGKIDVNRACGSDGVTALHCAVAGGADSSVEIVKLLLDASADVNCVDANGNKPVDLIVPGLNSSSNHRRKVIELLLNGDDVLYGEEESDKTTMPQLPKEGSEKREYPMDVSLPDINNGIYGTDDFRMYMFKVKPCSRAYSHDWTECPFVHPGENARRRDPRKYPYSCVPCPEFRRGACPKGDACEYAHGVFESWLHPAQYRTRLCKDETGCARKVCFFAHKPEELRPVYASTGSAMPSLRSAAMNAVDMTTLSPLALGSSSLPMPTTSTPPMSPLATSSSPKTGGLWQNNFNLTPPALQLPGSR…	656			C-X5-H-X4-C-X3-H	CSRAYSHDWTECPFVH	C-X7-C-X5-C-X3-H	CPEFRRGACPKGDACEYAH	C-X5-C-X4-C-X3-H	CKDETGCARKVCFFAH	Ank2	Family
GrTZF21	Gorai.011G289400			Gossypium raimondii	MCSGSKSELVPSNFTMEGELQGCKPDALSKCSVLLELAASDDLVAFKTEVEEKGLDLGEASYWYGRRIGSKKMGFEERMPLMIAAMFGSIDVLNYIVGTGKIDVNRACGADGVTALHCAVAGGASSSVQVIKLLLDASADANCVDANGNKPIDLIVPGLKSLSNSKKKVIELLLKGDDVDGGLNLEEESEKTVLKKEYPVDISLPDINNGIYGTDDFRMYTFKVKPCSRAYSHDWTECPFVHPGENARRRDPRKYPYSCVPCPEFRKGACPKGDACEYAHGVFESWLHPAQYRTRLCKDETGCTRKVCFFAHKPDELRPVYASTGSAMPSPRSSAVNAVDMSTLSPLAVGSPSLPLPTASTPPMSPLTATSSPKSGGLWQNKVNLTPPALQLPGSRLKT…	668			C-X5-H-X4-C-X3-H	CSRAYSHDWTECPFVH	C-X7-C-X5-C-X3-H	CPEFRKGACPKGDACEYAH	C-X5-C-X4-C-X3-H	CKDETGCTRKVCFFAH	Ank2	Family
GrTZF22	Gorai.013G017600			Gossypium raimondii	MCCGSKSELVPSNFTMEGELQEHKIGALCKCSLLLELAASNDLVAFKNEVEEKGLDLGEASLWYGRRIWSRKMGFEERTPLIIAAMFGSVDVLKYIIGSGKIDVNDACGTDGVTALHCAVAGGSDSSVEIVKLLLDASADANRVDANGSKPIDLVLPALKSLSSSKRKVIELLLKGVSGCVLNEKAESEKTVLPQMFKEGSEKKEYPIDVSLPDINNGIYGTDDFRMYTFKVKPCSRAYSHDWTECPFVHPGENARRRDPRKYPYSCVPCLEFRKGACPKGDACDYAHGIFESWLHPSQYRTRLCKDEIACARKVCFFAHKLEELRPVNASTGSAMPSPRSAVINAADMANLSPLALGSSALPLPTTSTPPMSPLAVASSPKSGGLWHKQVNLTPPTLQ…	674			C-X5-H-X4-C-X3-H	CSRAYSHDWTECPFVH	C-X7-C-X5-C-X3-H	CLEFRKGACPKGDACDYAH	C-X5-C-X4-C-X3-H	CKDEIACARKVCFFAH	Ank2	Family
GrTZF23	Gorai.013G229000			Gossypium raimondii	MVGETGQLNPTVHVPPWPYVSDDLTAEDNFSDNGNPFYLQEALAALQCFLPSDELGFESDSEILSLYNPDSPVDAYSCDHFRMFEFKVRRCGRGRSHDWTECPYAHPGEKARRRDPRKFHYSGTACSDFRKGNCRKGDSCEFAHGVFECWLHPARYRTLPCKDGSGCRRRVCFFAHTPDQLRVVNFADSYDSSPPCTKAMPFSGSPRAESSPPVSPMSQSPTMNTMVASLRNLQLGKVKSLPSSGCGSPRGSMIRPILSSLPSTPTRNLTRPGIGYLDFGCGEEPVMERVESGKHLRSKMFEKLSQENSLERVYLGRVSGGPDVDWVSDLVN*	332	C-X12-C-X10-C-X3-H	CDHFRMFEFKVRRCGRGRSHDWTECPYAH	C-X5-H-X4-C-X3-H	CGRGRSHDWTECPYAH	C-X7-C-X5-C-X3-H	CSDFRKGNCRKGDSCEFAH	C-X5-C-X4-C-X3-H	CKDGSGCRRRVCFFAH
GrTZF24	Gorai.N026500			Gossypium raimondii	MTTVYDPLHHLTSKKLCFKDLEIPPRKKQLHCCHNAASMELPHHEARLHKYLPSNEDDDGTDDPYGTDHFRMYEFKVRRCTRSRSHDWTDCPFAHPGEKARRRDPIRYQYSSTICSDYRRGGGCPRGDDCEFAHGVFECWLHPTRYRTEACKDGKNCKRKVCFFAHSSRELRLLPESPPPLKYKNLDNNYNHCCLFCRSVTSSSSLSPTSTLLGLSHFSRSPSLSPPLSPLGHQQRTPRYGGDRI	245			C-X5-H-X4-C-X3-H	CTRSRSHDWTDCPFAH	C-X8-C-X5-C-X3-H	CSDYRRGGGCPRGDDCEFAH	C-X5-C-X4-C-X3-H	CKDGKNCKRKVCFFAH
GrTZF3	Gorai.001G116400			Gossypium raimondii	MCSGPKSKQAQTSFTMEGESHKEEGLPQKFSILLELSASNDLIGFRRAIEEEGYDIDESSLWYGRRMGSKKLGFEERTPLLVASMFGSKDVINYIIKSGCVDVNRACGSDGATALHCAAAGGSFESAEVVQILLGASADTTSVDANENRPGDLIAPAFNSAFSFKKKTLGSLLKGKESVGQIEGLHAQVGNEMEGQEQQQNSTAQALKEGAEKKEYPVDLTLPDIKNGIYGTDEFRMYTFKVKPCSRAYSHDWTECPFVHPGENARRRDPRKYHYSCVPCPEFRKGSCRQGDNCEYAHGIFECWLHPAQYRTRLCKDETNCTRRVCFFAHKPDELRPLYASTGSAVPSPRSYSAKGSSLDVGSMSPLALGSPSIMIPPTSTPPLTPTGATSPMGGAMWP…	704			C-X5-H-X4-C-X3-H	CSRAYSHDWTECPFVH	C-X7-C-X5-C-X3-H	CPEFRKGSCRQGDNCEYAH	C-X5-C-X4-C-X3-H	CKDETNCTRRVCFFAH	Ank2	Family
GrTZF4	Gorai.001G138300			Gossypium raimondii	MCGNLDTPSSSEETKTMDCLTGAVGNNCSFSVLLEFAADNDVEGFQRYMIASHVSLVGEVGLWYGYRKSSKQMVVEQRTPLMIAARYGSVDVVKLILSLSEVDVNLSCGPDKRTALHCAASGGSIRAVEVVKLLLLAAADPCVSDAYGYRPSDVIVAPWNMPQIKVSLEELLNNRGLVCLEKLHDSGSSSLVSDVKITAVTCKTTDNIVSSAQEKEYPVDPSFPDINSSIYSTDEFRMFSFKIRPCSRAYSHDWTECPFVHPGENARRRDPRKFHYSCAPCPDFRKGSCKQGDLCEYAHGVFESWLHPAQYRTRICKDGTTCKRRVCFFAHRPEELRPLYLSSGLGIQSPQSAASSVITMDKMGVLNLFPGSPSALTAISVSPFSPAMSPSANVISQAP…	685			C-X5-H-X4-C-X3-H	CSRAYSHDWTECPFVH	C-X7-C-X5-C-X3-H	CPDFRKGSCKQGDLCEYAH	C-X5-C-X4-C-X3-H	CKDGTTCKRRVCFFAH	Ank2	Family
GrTZF5	Gorai.002G020100			Gossypium raimondii	MTTVYDPSHHLTSKKLCFKDLEIPPRKKQLHCCHNAAAMELPHHEARLHKYLPSNEDDDGTDDPYGTDHFRMYEFKVRRCTRSRSHDWTDCPFAHPGEKARRRDPTRYQYSSTICSDFRRGGGCPRGDDCEFAHGVFECWLHPTRYRTEACKDGKNCKRKVCFFAHSSRELRLLPESQPPYKNSEKNYNHCCLFCRSVTSSSSLSPTSTLLGLSHFSRSPSLSPPLSPLGHQQRTPRYGGDRISKFGTGMTTSYDDVLLKEVMMSCLGTMNLSEVSSPMATTANTNIPWLDVSFKGAPSMESPSGSGEYFNGGGDDEKNNGNGVVLDHDLDLGWVNELLM*	340			C-X5-H-X4-C-X3-H	CTRSRSHDWTDCPFAH	C-X8-C-X5-C-X3-H	CSDFRRGGGCPRGDDCEFAH	C-X5-C-X4-C-X3-H	CKDGKNCKRKVCFFAH
GrTZF6	Gorai.002G152300			Gossypium raimondii	MCCGSERLNSKLTPRTSNSSFEDNRLPRVDMNHLTVATEDTFASLLELAANNDVEGFKRSMEHDPSGVDEVGLWYGRQKGSKQMVNEERTPLMVASMYGSIDVIKLILSSSDADVNRLCGRDKSTALHCAASGGADNVIDVVKLLLAAGADVNTVDANGHLPVDVIVVPPKLGAVKSTLEELLAIEGSGFDWNSQLAAVANSDSFPLLPLKENGSLSSGSDSPMKSKPIDAPISSASEKKEYPIDPSLPDIKNSIYSTDEFRMYSFKVRPCSRAYSHDWTECPFVHPGENARRRDPRKFHYSCVPCPDFRKGTCRRGDMCEYAHGVFECWLHPAQYRTRLCKDGTSCARRVCFFAHTADELRPLYVSTGSAVPSPRSSASGATAMDFAAAMSLLPGSPS…	716			C-X5-H-X4-C-X3-H	CSRAYSHDWTECPFVH	C-X7-C-X5-C-X3-H	CPDFRKGTCRRGDMCEYAH	C-X5-C-X4-C-X3-H	CKDGTSCARRVCFFAH	Ank2	Family
GrTZF7	Gorai.002G152400			Gossypium raimondii	MNHLTLVTDDTFASLLELAANNDVEGFKRWIEHDPFSVDEVGLWYGRQKGSKQMVNEERTPLMVASTYGSIDVIKLIISSSDADVNRVCGRDKSTALHCAASGGADNVIDVVKLLLAAGADVNMVDANGHPPVDVIVVPPKLRDVKLTLEKLLATESSCFDSRVAAVANSDSPPLSPSQENGSLFSGSDSPIKSRPSDAPISSVSEKKEYPIDPSLPDIKNSIYSTDELRMYSFKVRPCSRAYSHDWTECPFVHPGENARRRDPRKFHYSCVPCPDFRKGACRRGDMCEYAHGVFECWLHPAQYRTRLCKDGTSCARRVCFFAHTADELRPLYVSTGSAVPSPRSSASGATAMDFAAAMSLLPGSPSSVSVMSPSPFTPPMSPSVNGMPHSNVGWPQPN…	684			C-X5-H-X4-C-X3-H	CSRAYSHDWTECPFVH	C-X7-C-X5-C-X3-H	CPDFRKGACRRGDMCEYAH	C-X5-C-X4-C-X3-H	CKDGTSCARRVCFFAH	Ank2	Family
GrTZF8	Gorai.003G093600			Gossypium raimondii	MCCGSEPINHSSNPTRSNNSFGDNRHPSVEMNRLTVETEDIFATLLELAANNDVEGFKRTIEHDPSVVDEVGLWYGRRKGSKQMVHDERTPLMIAATYGSIGVIKLILSSSDADVNRVCGHEKSTALHCAASGGTINAVDVVKLLLAAGADANMVDANGHRPVDVIGFPLKLQAVKLTLQELLGTESSVIEQNLRVSTAVANSGSLSPSRDNGSPSCSNSLPKLKSTAAPISTSEKKEYPIDPSLPDIKNSIYSTDEFRMYSFKVRPCSRAYSHDWTECPFVHPGENARRRDPRKFHYSCVPCPDFHKGACRRGDICEYAHGVFECWLHPAQYRTRLCKDGINCARRVCFFAHTAEELRPLHVSTGSAVLSPRSSTSAATAMDFAAALSLLPGSPSSVS…	720			C-X5-H-X4-C-X3-H	CSRAYSHDWTECPFVH	C-X7-C-X5-C-X3-H	CPDFHKGACRRGDICEYAH	C-X5-C-X4-C-X3-H	CKDGINCARRVCFFAH	Ank2	Family
GrTZF9	Gorai.004G007300			Gossypium raimondii	MGKSTQTGGATQNFSDLLELSASNDLISFRIAIEEEGHDIDEPSLWYGRRIGTKKMGFEERTPLMIASIFGCKDVVNYIIKSGQVDVNRACGSDGARALHCAAAGGSSGSPEIVKILLHACADINSVDANGNRPGDLIAPASCNSDCSSRKKLLEALLKSNVDGREGFPFRVGNEMDVSEVQVNSIHRVWKDGNEKKEYPYDLTLPDIKNGMYGTDEFRMYTFKIQPCSRAYSHDWTECPFVHPGENARRRDPRKYAYSCVPCPEYRKGSCKQGDSCEYAHGIFESWLHPAQYRTRLCKDETNCNRRVCFFAHKPEELRPLYASTGSALPSPRSYSGSGIEFGSMSPLAPASPSVIKPSTSTPPLTPTGTNSIGGSMWPNQSSIVPPTLQLPFSRLKAA…	666			C-X5-H-X4-C-X3-H	CSRAYSHDWTECPFVH	C-X7-C-X5-C-X3-H	CPEYRKGSCKQGDSCEYAH	C-X5-C-X4-C-X3-H	CKDETNCNRRVCFFAH	Ank2	Family
LuTZF1	Lus10007493.g			Linum usitatissimum	MVVEQSSFRQKASNLGRCSVLLELSAIGDLVSFRSEVEGKGLDVDEASCWYGRRIGSRKMGFEERTPLMIAAMFGSTDVLKYIIGTGKVDVNRACGSDMVTALHCAVAGGSNSSVAIVKMLLDADADSNCLDSNGNKPEDLFAPSMKCPCNSRKKLIESLLKGESLSEDEEEKLIALPQFAKEGIERKEYPIDVSLPDINTGVYGSDEFRMYSFKVKPCSRAYSHDWTECPFVHPGENARRRDLRKYPYSCVPCPEFRKGSCQKGDSCEYAHGVFESWLHPAQYRTRLCKDETGCARKVCFFAHKPEELRPVYASTGSAMPSPRSSGSAASAMDMASLSPLSLGTTSLPTAVSTPPMSPHASSSPKSGGLWQNKINFTPPALQLPGSRLKTAMSARDFD…	646			C-X5-H-X4-C-X3-H	CSRAYSHDWTECPFVH	C-X7-C-X5-C-X3-H	CPEFRKGSCQKGDSCEYAH	C-X5-C-X4-C-X3-H	CKDETGCARKVCFFAH	Ank_4	Domain
LuTZF2	Lus10012922.g			Linum usitatissimum	MMLGEQHRLNHSVHVPPWEDQTPDLFSPGNGGSTDYNPYYIQEALSALQRFLPSNDSDLDQEFDIPGLDHDSPIDAYSCDHFRMYEFKVRRCARGRSHDWTECPYAHPGEKARRRDPRKFHYSGTACPEFRKGSCKKGDGCEFAHGVFECWLHPARYRTQPCKDGTNCKRRVCFFAHTPEQLRVLPQSPRSVNSADSYDGSPLRQAIEASCVRNLPFLASSHSPGSITPPEVDSPPMSPMLSRSLGSNSVNEMVASLRNLQIGKMPSLPSSWNVQVGGGCSGGGSVYGSPRAGSILRPGFCSVPTTPTRTPSGLRYHDFWDKVCEEEEPAMERVESGRDIRARMFERLSKENNMLERVDPGMGPASGGPDVDWVSDLVQ*	379	C-X12-C-X10-C-X3-H	CDHFRMYEFKVRRCARGRSHDWTECPYAH	C-X5-H-X4-C-X3-H	CARGRSHDWTECPYAH	C-X7-C-X5-C-X3-H	CPEFRKGSCKKGDGCEFAH	C-X5-C-X4-C-X3-H	CKDGTNCKRRVCFFAH
LuTZF3	Lus10017708.g			Linum usitatissimum	MTTPAASIYSDHHPSSPTAKLPPRKLLVNRNNTTVDFPQLDDMSSLAHFYKHLPCNKSDLLDEEEEDEDPYSSDQFRMYDFKVRRCTRSRSHDWTDCPFAHPGEKARRRDPRKFHYTGAVCPEFRRGGGCSRGDNCEFAHGVFECWLHPSRYRTEACKDGKGCKRKVCFFAHSPRQLRLLPPEKSSPTSRTGGGKINHRHQSCGCLVCRGGGDSSSPTSTLIGLSHLSPPLSPSFSSSPPVSPVSHHRPSGFSHRLSKFQSRYTSYKDVLSELMSSTPPPLLGRRRLRRCRHRLRLQA*	298			C-X5-H-X4-C-X3-H	CTRSRSHDWTDCPFAH	C-X8-C-X5-C-X3-H	CPEFRRGGGCSRGDNCEFAH	C-X5-C-X4-C-X3-H	CKDGKGCKRKVCFFAH
LuTZF4	Lus10018621.g			Linum usitatissimum	MSYADHHFSLDDMSSCEHFYKHLTRNNKVDDDTNAVDYDGGGDDDDDPYSSDQFRMYEFKIRRCTRSRSHDWTVCPFAHPGEKARRRDPRKFHYTGSVCPEFRREGGTCGRGDNCEFAHGVFECWLHPSRYRTEACKDGKSCKRKVCFFAHSRGQLRQLPTEKSSSCSKKIGHDMNFNHRCNGASSPTSTLLGLSHISPPLSPASFSSASRPLSPAGFFSRPSKLQPRFTSYKDVLAELVSSLKTMNFNVDVAPAAAIASASSPIKMNLRVNPWLNREDYYNQLEEQQFMSPVTTPSYASPASSSGGDRWFVNEPDRVVNDNSQNRSRSGGEARGLDPDLGWVNELLM*	348			C-X5-H-X4-C-X3-H	CTRSRSHDWTVCPFAH	C-X9-C-X5-C-X3-H	CPEFRREGGTCGRGDNCEFAH	C-X5-C-X4-C-X3-H	CKDGKSCKRKVCFFAH
LuTZF5	Lus10019709.g			Linum usitatissimum	MKRDWLQQQEFDNSRFYVVSLIEKNGNYLILADLLTHTTSSPFRSLLLFSTSGFQLLKYVPEGSSNAESTESPSTTKAISDTKDMKHLTVETDDCFSSLLELAANDDIEGFRTSVERDASSIDEVGFWYSRQKGAKQIVLEHRTPLMVAAIYGSVDVLELILTKTQADVNFSCGTDKTTALHCAASGGSASAVDVVKMLLLAGADPNLVDANGHRPVDVIVVPPKLQSLRFILEGLLSDGGSFEGAGTEHFLNGNIGGERNNLRVSVMTSSSSSPTHSSSPGNGSPPSPSVLVYSPMASKFSDQPLAEKKEYPIDPSLPDIKNSIYSTDEFRMYSFKVRPCSRAYSHDWTECPFVHPGENARRRDPRKFHYSCVPCPDFRKGACRRGDMCEYAHGVFEC…	787			C-X5-H-X4-C-X3-H	CSRAYSHDWTECPFVH	C-X7-C-X5-C-X3-H	CPDFRKGACRRGDMCEYAH	C-X5-C-X4-C-X3-H	CKDGTSCNRRVCFFAH	Ank2	Family
LuTZF6	Lus10028970.g			Linum usitatissimum	MVVEQSSFRQKASNLGRCSVLLELSAIGDLVSFRSEVEGKGLDVDEASCWYGRRIGSRKMGFEERTPLMIAAMFGSTDVLKYIIGTGKVDVNRACGSDMVTALHCAVAGGSNSSVAIVKTLLDADADSNCLDANGNKPEDLFAPAMKCPCNSRKKLIESLLKGESLSEDEEEKLIALPQFAKEGIERKEYPIDVSLPDINTGVYGSDEFRMYSFKVKPCSRAYSHDWTECPFVHPGENARRRDPRKYPYSCVPCPEFRKGSCQKGDSCEYAHGVFESWLHPAQYRTRLCKDEPGCARKVCFFAHKPEELRPVYASTGSAMPSPRSSGSAASAMDMASLSPLSLGTTSLPTAVSTPPMSPHASSSPKSGGLWQNKINFTPPALQLPGSRLKTAMSARDFD…	647			C-X5-H-X4-C-X3-H	CSRAYSHDWTECPFVH	C-X7-C-X5-C-X3-H	CPEFRKGSCQKGDSCEYAH	C-X5-C-X4-C-X3-H	CKDEPGCARKVCFFAH	Ank2	Family
LuTZF7	Lus10033665.g			Linum usitatissimum	MTTAAASIYSDHHPSSPTAKLPPRKLLVNRNNTVDFPQLDDMSSLAHFYKHLPCNKADQLEEEEEDGDPYSSDQFRMYDFKVRRCTRSRSHDWTDCPFAHPGEKARRRDPRKFHYTGAVCPEFRRGGGCSRGDNCEFAHGVFECWLHPLRYRTEACKDGKGCKRKVCFFAHSPRQLRLLPPEKSSPTPPPPPLPRGGGPRRRGGWGFGKCRPPPSFLRMLGLPWQRRRFLISDIYSHRAVPSLAAAVPFFFLVTACVTGEPPPSFSGGGDRVFSPTDEEAAAAAEDPPPRLCCGGSCSGVVVSDFRPHR*	309			C-X5-H-X4-C-X3-H	CTRSRSHDWTDCPFAH	C-X8-C-X5-C-X3-H	CPEFRRGGGCSRGDNCEFAH	C-X5-C-X4-C-X3-H	CKDGKGCKRKVCFFAH
LuTZF8	Lus10035006.g			Linum usitatissimum	MMLGEQHRLNHSVHVPPWDDQSHDNLFSPGNGDSSDYNSFYIPEALSALQRFLPSNDSDFDQVFDIPGLDHDSPIDAYSCDQFRMYEFKVRRCARGRSHDWTECPYAHPGEKARRRDPRKFHYSGTACPEFRKGSCKKGDSCEFAHGVFECWLHPARYRTQPCKDGTNCKRRVCFFAHTPEQLRVLPQSPRSVNSADSYDGSPLRQAIEASCVRNLPFLASSNSPGSITPPEVDSPPMSSILSRSLGSNSVNEMVASLRNLQIGKMPSLPWSWNVQVGGGCSGGGSVYGSPRAGSILRPEFYSVPTTPTRTPSWLRYSDFWDKVCEEEPAMERVESGRDIRARMFERLSKENNMLELVDPGMGPTSGGPDVDWVSDLVQ*	379	C-X12-C-X10-C-X3-H	CDQFRMYEFKVRRCARGRSHDWTECPYAH	C-X5-H-X4-C-X3-H	CARGRSHDWTECPYAH	C-X7-C-X5-C-X3-H	CPEFRKGSCKKGDSCEFAH	C-X5-C-X4-C-X3-H	CKDGTNCKRRVCFFAH
LuTZF9	Lus10040662.g			Linum usitatissimum	MYSFKVKPCSRAYSHDWTECPFVHPGENARRRDPRKYLYTCVPCPEFRKGSSCRQGDSCEYAHGIFECWLHPAQYRTRLCKDETNCNRRVCFFAHKTEELRPLYASTGSAVPNSPGGPSNATSFSGNGFDIGSLTPPPLTSPGGGSPGWPTSVITPPPPQLQLPGSRLKSSLSARDIDVDMDFLGIEAHRRRKQLMDEFAGLSSPSDWTGERTGEFNKIGGLNLNPTSLEDIYGAVDHPLLLSQLQDMKLKLRSTYPAAFPSSPAMDQTGFNNNSGRAAAFAKRSQSFVGRSSVNHHPIGFPTSPGKLSDWGSPDGKLEWKIQGEELSRFRKSASFAYRSSSNGNFGEPDLGSGMRSGQMGVGGPNQQQGHPDIGIPEMQPAWMEQFYSETEQMVAS*	397			C-X5-H-X4-C-X3-H	CSRAYSHDWTECPFVH	C-X8-C-X5-C-X3-H	CPEFRKGSSCRQGDSCEYAH	C-X5-C-X4-C-X3-H	CKDETNCNRRVCFFAH
MdTZF1	MDP0000127125			Malus domestica	MSSVCDEQHNFHPSHQLQSFKKTLLRDSNTDIPPRKLLTRRSPQEFPSSDMYAAADCGSPRFSSADEALVRKFLPCNTGSDDDEVDPYSSDHFRMFEFKVRRCTRSRSHDWTDCPFAHPGEKARRRDPRRHHYSGTVCADYRRGSCSRGDSCEFSHGVFECWLHPARYRTEACKDGKNCKRKVCFFAHTPRQLRVLPADQVLSPMAGSKKYHLNNSSVGSPRSCSNNNKQYCCLFCHSAAATSSPTSTLLDGMSHHLSPPVSPAAKHCSSVDEFHNSPVMSPCGGLGLGCLDQVHASTGGLMSYNEVVAELMSSLEAMKFHEAAAAAAASQKRWVDISFDVNMNYAAADDDLQQQQQQFILSPSTPSPSQPFGGGKGRGINFFDGDENWSSRNGSLLGF…	436			C-X5-H-X4-C-X3-H	CTRSRSHDWTDCPFAH	C-X7-C-X5-C-X3-H	CADYRRGSCSRGDSCEFSH	C-X5-C-X4-C-X3-H	CKDGKNCKRKVCFFAH
MdTZF10	MDP0000570413			Malus domestica	MSSVCAEQHKFHPSHQLLSSKKTLLRDTNIDIPPRKLLTRRSPQEFPSSDVYAAADYRSPSFSSADEALLRKFLPYNTGSDDSDDDEVDPYSSDHFRMFEFKVRRCTRSRSHDWTDCPFAHPGEKARRRDPRRHHYSGTVCADYRRGSCSRGDSCEFAHGVFECWLHPARYRTEACKDGKNCKRKVCFFAHTPRQLRILPADQVLSPTASSKKLFHLNNHLSVGSPRSCSNNKQYCCLFCHPAAATSSPTSTLLAGMSHHLSPPVSPAGNCSSVSXFXSSPVMSRCGGLGLGGLDQVHASTGGLMTSKEVVAELMSSMEAMKFNEAAAAXAAASPKRWVDVSFDMNMNYASADDDLQPQQQFILSPSTPSPTRRPFGGGGRGINFFGGDENCSPTNGSL…	439			C-X5-H-X4-C-X3-H	CTRSRSHDWTDCPFAH	C-X7-C-X5-C-X3-H	CADYRRGSCSRGDSCEFAH	C-X5-C-X4-C-X3-H	CKDGKNCKRKVCFFAH
MdTZF11	MDP0000588193			Malus domestica	MESEFQKQKSVLVELSASDNLEAFRTEVEEKGFHIDEADFWYGRRIGSKKMGFEERTPLMIAAMFGSTRVLKYIIQSGMADVNRCCGSDRVTALHCAAAGGSTASLEVVKLLLDASADANCVNANGNKAVDLIAPALKSPCSSRRKAMEMLLRGDKSIMESDTEEGDQQKVSSPQMSKEGSEKKEYPIDISLPDINNGIYGTDEFRMFTFKVKPCSRAYSHDWTECPFVHPGENARRRDPKKYPYSCVPCPEFRKGSCQKGDVCEYAHGVFESWLHPAQYRTRLCKDETGCTRKVCFFAHRPEELRPVYASTGSAMPSPRSMSVSAADMAALSPLALGSSAMSMPATSTPPMSPLXAASSPKSGGLWQNKVNLTPPALQLPGSRLKSACSARDLELEME…	650			C-X5-H-X4-C-X3-H	CSRAYSHDWTECPFVH	C-X7-C-X5-C-X3-H	CPEFRKGSCQKGDVCEYAH	C-X5-C-X4-C-X3-H	CKDETGCTRKVCFFAH	Ank2	Family
MdTZF12	MDP0000673185			Malus domestica	MCNGSEQIKPNSSPAASLISVDESRLSNTAMNHLTVETEDAFASLLELAANNDIQSFKRSIEHDPSGIDEIXLWYCRQKGSKQMVNEQRTPLMVAATYGSIDVMQLILSLSDADVNQACGRDRSTALHCAASGGAENAVDCVKLLLGAGADPNSVDANGHHPNDVIVVPPRLQNVKLALEELLMVNGSVGEQTLTVSTRTVHSSSPPLSASPENGSPSAFDFNCSPTKSKFYNSLSSASEKKEYPVDPSLPDIKNSIYSTDEFRMYSFKVRPCSRAYSHDWTECPFVHPGENARRRDPRKFHYSCVPCPDFRKGACRRGDMCEYAHGVFECWLHPAQYRTRLCKDGISCARRVCFFAHTTDELRPLYVSTGSAVPSPRSSTSGALAXDFAAAMSLLPGS…	731			C-X5-H-X4-C-X3-H	CSRAYSHDWTECPFVH	C-X7-C-X5-C-X3-H	CPDFRKGACRRGDMCEYAH	C-X5-C-X4-C-X3-H	CKDGISCARRVCFFAH	Ank2	Family
MdTZF13	MDP0000678327			Malus domestica	MCKVSKDKLSPSNFIMESEFQKQKSVLVELSASDNLDAFRTEVEEKGFHVDEAGFWYGRRIGSKQMGFEDRTPLMIAAMFGSTKVLKYIIESGMVDVNRSCGSDRVTALHCAAAGGSTASLEVVKLLLDASADANCVNAYGNRPVDLIAPALKSPCSSRRKAMEMLLRGDKSVMESDQIAIEEGDQRKVSSPQMPKEGSDKKEYPIDISLPDINNGIYGTDEFRMFTFKVKPCSRAYSHDWTECPFVHPGENARRRDPKKYPYSCVPCPEFRKGSCQKGDACEYAHGVFESWLHPAQYRTRLCKDETGCTRKVCFFAHRPEELRPVYASTGSAMPSPRSMSVSAADMATLSPLALGSSAMSMPITSTPPMSPLAAASSPKNGGLWQNKVSLTPPTLQLP…	669			C-X5-H-X4-C-X3-H	CSRAYSHDWTECPFVH	C-X7-C-X5-C-X3-H	CPEFRKGSCQKGDACEYAH	C-X5-C-X4-C-X3-H	CKDETGCTRKVCFFAH	Ank2	Family
MdTZF14	MDP0000686610			Malus domestica	MSSVCAEQHKFHPSHQLLSSKKTLLRDTNIDIPPRKLLTRRSPQEFPSSDVYAAADYXSPSFSSADEALLRKFLPYNTGSDDSDDDEVDPYSSDHFRMFEFKVRRCTRSRSHDWTDCPFAHPGEKARRRDPRRHHYSGTVCADYRRGSCSRGDSCEFAHGVFECWLHPARYRTEACKDGKNCKRKVCFFAHTXRQLRILPADQVLSPTASSKKLFHLNNHLSVGSPRSCSNNKQYCCLFCHPAAATSSPTSTLLAGMSHHLSPPVSPAGNCSSVSXFXSSPVMSRCGGLGLGGLDQVHASTGGLMTSKEVVAELMSSMEAMKFNEAAAAXAAASPKRWVDVSFDMNMNYASADDDLQPQQQFILSPSTPSPTRRPFGGGGRGINFFGGDENCSPTNGSL…	439			C-X5-H-X4-C-X3-H	CTRSRSHDWTDCPFAH	C-X7-C-X5-C-X3-H	CADYRRGSCSRGDSCEFAH	C-X5-C-X4-C-X3-H	CKDGKNCKRKVCFFAH
MdTZF15	MDP0000699611			Malus domestica	MCSGSKRNPSSTDTIMEREKQEGTRFNFSILLELAACDDXEGFKRAVEEEGLDVDEASYWCGRLIGSKKLGFEXRTPLMVAAMFGSMNVLNYILQSCLVDVNKACGSDRATALHCAVAGGSAASAEVVKLLLAASADASSLDANGNQPGDLIAPAYSSSFGSRKKALEVMLKGVPSIDEPFDFSEQMINETEGQEQQEMTTPRASKDGTEKKEYPVDLSLPDIKNGIYSTDEFRMYTFKVKPCSRAYSHDWTECPFVHPGENARRRDPRKYHYSCVPCPEFRKGTCRQGDACEYAHGIFECWLHPAQYRTRLCKDETGCTRRVCFFAHKPEELRPLYASTGSAVPSPRSFSATAASLDMGSITPLSLNSPSMMIPPDSTPPMTPTGPSSPMGGNMWQNN…	706			C-X5-H-X4-C-X3-H	CSRAYSHDWTECPFVH	C-X7-C-X5-C-X3-H	CPEFRKGTCRQGDACEYAH	C-X5-C-X4-C-X3-H	CKDETGCTRRVCFFAH	Ank2	Family
MdTZF16	MDP0000755474			Malus domestica	MMQGVYPGYYYLLAEPNVCYSGLFGSPVQYHEPMIPVLYRYQCQCQYHDPMIDNAIFGSDEFRMYGYKVKRCPRMRAHDWTECPYAHRGGKAQRRDPRKYAYVAIVCPAFRRTGHCXKGDSCEFAHGVFEYWLHPAKYRTSACNILINGYCPRKVCFFAHSPDQLRPEHNKQVIILPTSTNSNNDNYDHVYRASPRTPKANLGGGGVEVKAPLTVEENQTMMNNKKIVDESRLKVEEFLNNLRALRLSDYEMEYDQGEIDAACGMKSYGGGEASVSEMPXFDWITELLQ*	289			C-X5-H-X4-C-X3-H	CPRMRAHDWTECPYAH	C-X8-C-X5-C-X3-H	CPAFRRTGHCXKGDSCEFAH	C-X7-C-X4-C-X3-H	CNILINGYCPRKVCFFAH
MdTZF17	MDP0000841002			Malus domestica	MMLGEPTRLHPTLHVPPWDSLDDHFIHTPTSPFSIPIHSGNSNGNASNGGDYSPLSPMFLDSLAALHRYLPSNESDSLAEDPDMPMNPISCDQFRMFEFKVRRCAHGRSHDWTDCPYAHPGEKARRRDPRKYHYSGAACPDFRKGHCPKGDSCEFAHGVFECWLHPARYRTQPCKDXLRCNRRVCFFAHTPEQLRVLPGQSPRTQGSGALDSYPFGSSPTSILMSPPLSPPSESPPMSPNSPXLGRNSVSKLVASMRNFKLAKMKMNSPPAWGTQMGSGFGSSPRGSAFRPGFCSLPSTPTRTTGRVGPNPVDLWDQPCEEEPAMERVESGRDLRARMYARLSKENSLGRVGRVDSGTAAPDVGWISDLVSE*	372	C-X12-C-X10-C-X3-H	CDQFRMFEFKVRRCAHGRSHDWTDCPYAH	C-X5-H-X4-C-X3-H	CAHGRSHDWTDCPYAH	C-X7-C-X5-C-X3-H	CPDFRKGHCPKGDSCEFAH	C-X5-C-X4-C-X3-H	CKDXLRCNRRVCFFAH
MdTZF18	MDP0000911962			Malus domestica	MCVEAEHSFSSLLELAADNDVKGFKQSISDPAVVNEIGLWYGRHSASRRMVLEYRTPLMVASKYGSVDVVKLILSLSKADVNFSLGPDKTTALHCAVSGGSEKAVETVKVLLQAGADPNATDANGCFPLDVIVAPLNCSNLKVVLQELLQYGDSVHALSVSFGFSSPFLSTTPTNNSLPSSIPDSTCNTYDIHGSSTPEKKEHPFDLSLPNIKDSIYATDKFRMFSFKIRPCSRAYSHDXTECPXXHPGENARRRDPRKFQYSCMPCLDFRKGTCRRGDLCEYAHGVFECWLHPAQYKTRLCKDGMSCLRQVCFFAHKPEEMRPLYVSTGSAMPSPHSATSAAAFMDMAATLNVLPGSTKAVEAMSPPFTPPMSLHDGIFDSSMAWPQQYIPGLYLPGS…	652			C-X5-H-X4-C-X3-H	CSRAYSHDXTECPXXH	C-X7-C-X5-C-X3-H	CLDFRKGTCRRGDLCEYAH	C-X5-C-X4-C-X3-H	CKDGMSCLRQVCFFAH	Ank2	Family
MdTZF2	MDP0000168543			Malus domestica	MMLGEPHRPNPTVHVPPWLQLDDPTAEMYSPYPLSGVSVNSDGNASGADFNSPYYLDDALTTLQRFLPSNETDLDSDSDISGRESDAPVDAYSCDHFRMFDFKVRRCARGRSHDWTECPYAHPGEKARRRDPRKYHYSGTACPDFRKGHCKKGDTCEFAHGVFECWLHPARYRTQPCKDGTSCKRRVCFFAHTPEQLRVLPQQSPRGGANSLNSAESYDGSPLRQAIEAAAASCVKTMPFMSSPPEDSPDVSPPMSPMGRTMSRSLGSSSINEMVVSLRNLQLGKVKSLPSSWNVQVGGSSGFGSPVSSGFGSPGSSAFGSPRMSMLRPGFCSLPSTPTRVPARSGIGYLDFCEEEPAMERVESGRGLRARMLEKLREENSLGRVDPGPNCTGAPDVGW…	542	C-X12-C-X10-C-X3-H	CDHFRMFDFKVRRCARGRSHDWTECPYAH	C-X5-H-X4-C-X3-H	CARGRSHDWTECPYAH	C-X7-C-X5-C-X3-H	CPDFRKGHCKKGDTCEFAH	C-X5-C-X4-C-X3-H	CKDGTSCKRRVCFFAH
MdTZF3	MDP0000181641			Malus domestica	MMLGEPHRPNPTVHXPPWFLHDDSTAEVYSPFPLSGVSVSSDGNANGADFNGPYYLHEALTTLQRYLPSNEXDXDSDSDISGRESDAPVDAYSCDHFRMFEFKVRRCARGRSHDWTECPYAHPGEKARRRDPRKYHYSGTACPDFRKGHCKKGDACEFAHGVFECWLHPSRYRTQPCKDGTSCKRRVCFFAHTPEQLRVLPQQSPRGGGNSLNSAESYDGSPLRQAMEAAAASCVKTMPFVSSPPQQSPEVSPPVSPMSRSLGSGSINEMVASLRNLQLGKVKSFPSSRNVQMGGSSGFGSPVSPGFGSPRGSMLRPGFSSLPSTPTRVPPRSGISYLDFXEESCEEEPAMERVESGRGLRAKMFEKLREENSLGRXDPGPNCSGAPDVXWVSELVQ	397	C-X12-C-X10-C-X3-H	CDHFRMFEFKVRRCARGRSHDWTECPYAH	C-X5-H-X4-C-X3-H	CARGRSHDWTECPYAH	C-X7-C-X5-C-X3-H	CPDFRKGHCKKGDACEFAH	C-X5-C-X4-C-X3-H	CKDGTSCKRRVCFFAH
MdTZF4	MDP0000196054			Malus domestica	MAGSTPSCRIAISVQISAVKQGQPPKQPQDLESKPLTPAPQPPCPGFDALQAIPLITYTCGSPCIEAMMQGVHPGYYYQLVDLSVYYSGLLRSPVQYQCQYHDPMIDNAIFGSDEFRMYAYKVKRCQRMGAHDWTECPYAHRGEKAQRRDPRKFAYAAIICPAFRSTGYCRKGDRCECAHGVFEYWLHPAKYRTRACASLENGYCPRKVCFFAHTPDELRPQHTYSGHKYYVAYDQQAGFYPPYHYYQYQNNSDLYRAAPRTPKANRGGGGVATEAPWTAAKYQTMMTNKKIVDESCLKVEEFLNSLRALKLSDYEMEYDQGEIDAACGMKSYGGGEASVSEMPQFDWINKLLQ	354			C-X5-H-X4-C-X3-H	CQRMGAHDWTECPYAH	C-X8-C-X5-C-X3-H	CPAFRSTGYCRKGDRCECAH	C-X7-C-X4-C-X3-H	CASLENGYCPRKVCFFAH
MdTZF5	MDP0000196475			Malus domestica	MILFTSSLKRQNLAXVMKQERNESEGSRKSIXPLSFVDGSKNSKAAVNXDYHPEPITSPTVSTTHANRQIIDLTKRIGSFPSRITDGGGIATSFVKTNTRRAVTVPESAHIALVWSVXQDRRHAAIRYSVKRGGGRSWVFFLSNSESSFSFVYHFSAAEETVLRSMCSGSKTKPSSTDMVMEHEKQEGMLYSFSILLELAACDDLEGLKRAVEEEGHDVDEASYWYGRLIGSKKLGXEERTPLMIAAMFGSKNVLNYILQLCIVNVNRACGSDRATALHCAVAGGSAALAEVVKLLLAASADSSALDANGNQAGDLITSAYGSSFNLRKKALEGMLKGVPSIDEPFDFSEQMINETEGQEQKEITTPRASKDGTERKEYPVDLSLPDIKNGIYSTDEFR…	873			C-X5-H-X4-C-X3-H	CSRAYSHDWTECPFVH	C-X7-C-X5-C-X3-H	CPEFRKGTCRQGDDCEYAH	C-X5-C-X4-C-X3-H	CKDETGCTRRVCFFAH	Ank2	Family
MdTZF6	MDP0000200915			Malus domestica	MAFVFEAEHSFSSLLELAADNDVKGFKQSISDPAVVNEIGLWYGRHSASRRMVLEYRTPLMVASKYGSVDVVKLILSLSKADVNFSLGPDKTTALHCAVSGGSEKAVETVKVLLQAGADPNATDANGCFPLDVIVAPLNCSNLKVVLQELLQYGGSVHALSVSFGFSSPFLSTTPTNNSLXSSIPDSTCNTYDIHGSSTPEKKEHPFDLSLPNIKDXIYATDEFRMFSFKIRPCSRAYSHDWTECPFVHPGENARRRDPRKFQYSCMPCLDFRKGTCRRGDLCEYAHGVFECWLHPAQYKTRLCKDGMSCLRQVCFFAHKPEEMRPLYVSTGSAMPSPHSATSAAAFMDMAATLNVLPGSTKAVEAMSPPFTPPMSLHDGIFDSSMAWPQQYIPGLYLP…	654			C-X5-H-X4-C-X3-H	CSRAYSHDWTECPFVH	C-X7-C-X5-C-X3-H	CLDFRKGTCRRGDLCEYAH	C-X5-C-X4-C-X3-H	CKDGMSCLRQVCFFAH	Ank2	Family
MdTZF7	MDP0000320891			Malus domestica	MWTEHGMVRYSNNLIFEIEKEDAIKFVPSPNPAKDSAQFNLVLNPLLSTLIEKAASGDSTKKFTAGHATVPGGETIHALVQCTPNINQLNCSHCLTEAVSDIPDVVVECKEEEFLNRGEEDDEQSSSSGIPANESMCNGSDQIKLNSSPAASLISVDESRLSNTAMNHLTVETEDAFASLLELAANNDIESFKRSIEQDPSAIDEIGLWYCRQKGSKQMGSIDVMKLILSLSDADVNQACGRDRSTALHCAASGGAENAVDCVKLLLGAGADPNLLDANGHRPIDVIVVPPRLQNVKLALEELLVINGTAGEKTLTVSTRTIHSTSPPLSASPENGSPSALDFTCSPTKSKFYNSLSSASEKKEYPVDPSLPDIKNSIYSTDEFRMYSFKVRPCSRAYS…	857			C-X5-H-X4-C-X3-H	CSRAYSHDWTECPFVH	C-X7-C-X5-C-X3-H	CPDFRKGACRRGDMCEYAH	C-X5-C-X4-C-X3-H	CKDGTSCARRVCFFAH	Ank2	Family
MdTZF8	MDP0000474039			Malus domestica	MCNGSDQIKLNSSPAASLISVDESRLSNTAMNHLTVETEDAFASLLELAANNDIESFKRSIEQDPSAIDEIGLWYCRQKGSKQMVNEQRTPLMVAATYGSIDVMKLILSLSDADVNQACGRDRSTALHCAASGGAENAVDCVKLLLGAGADPNLLDANGHRPIDVIVVPPRLQNVKLALEELLVINGTAGEKTLTVSTRTIHSTSPPLSASPENGSPSALDFTCSPTKSKFYNSLSSASEKKEYPVDPSLPDIKNSIYSTDEFRMYSFKVRPCSRAYSHDWTECPFVHPGENARRRDPRKFHYSCVPCPDFRKGACRRGDMCEYAHGVFECWLHPAQYRTRLCKDGTSCARRVCFFAHTTEELRPLYVSTGSAVPSPRSSTSGASAMDFAAAMSLLPGS…	736			C-X5-H-X4-C-X3-H	CSRAYSHDWTECPFVH	C-X7-C-X5-C-X3-H	CPDFRKGACRRGDMCEYAH	C-X5-C-X4-C-X3-H	CKDGTSCARRVCFFAH	Ank2	Family
MdTZF9	MDP0000501598			Malus domestica	MMLGEPTRLHPTIQVPPWDSFDDHTPTSPFLIPVHSVNSNGNASNGGDFSPLSPVFLDSLAALHRYLPSNESDSLAXDPDMXMNPISCDQFRMFEFKVRRCARGRSHDWTDCPYAHPGEKARRRDPRKYHYSGAACPDFRKGHCPKGDLCEFAHGVFECWLHPARYRTQPCKDGLGCNRRVCFFAHTPEQLRVLPGQSPRTQGSGAFDSYPFGSPPASILMSPPLSPPSESPPMSPNSPQHGRNSVSELVASMRNFKLAKMKMNSPPSWGAQMGSGFGPSPRGSAFRSGFCSLPLTPTRTTXRVGPNPVDLWDQRCGEEPAMERVESGRDLRARMYARLSKENSFGRVARVDSGSSAPDVGWISELVSE*	369	C-X12-C-X10-C-X3-H	CDQFRMFEFKVRRCARGRSHDWTDCPYAH	C-X5-H-X4-C-X3-H	CARGRSHDWTDCPYAH	C-X7-C-X5-C-X3-H	CPDFRKGHCPKGDLCEFAH	C-X5-C-X4-C-X3-H	CKDGLGCNRRVCFFAH
MeTZF1	cassava4.1_002305m.g			Manihot esculenta	MCGGPDRSAKSSSPSPSTVETSNAKDMNNLTVETVDSFSSLLDLAANNDVEGFKRLIQHDATSINEVGYWYGRQKGSKNIVLDHRTPLMVAATYGSVDVLKFIVAHTDADVNLSCGMDKTTALHCAASGGSLNAVDVVKLLLSAGADPNCLDGSNYRPIDVIVVPPKLQSQRAALEELLSNCVSNGSLGEHNSNGSLGELSSNGSVGDRPCLQVSISYSPTLSSSPENGSPPSPSVLASSPMASKYNDMPISTSEKKEYPIDPSLPDIKNSIYATDEFRMYSFKVRPCSRAYSHDWTECPFVHPGENARRRDPRKFHYSCVPCPDFRKGACRRGDMCEYAHGVFECWLHPAQYRTRLCKDGTSCNRRVCFFAHTPEELRPLYVSTGSAVPSPRSSASAA…	747			C-X5-H-X4-C-X3-H	CSRAYSHDWTECPFVH	C-X7-C-X5-C-X3-H	CPDFRKGACRRGDMCEYAH	C-X5-C-X4-C-X3-H	CKDGTSCNRRVCFFAH	Ank2	Family
MeTZF10	cassava4.1_008973m.g			Manihot esculenta	MSTICADQHKLYHSHQLFSSSSSKKTFKDLDIPPRKQHLTKKSLQESPDTMSTNCSNLQKFLPFNDAINGDHDHDYAHAHAYGKVADGDLDPYSSDHFRMFEFKVRRCTRSRSHDWTDCPFAHPGEKARRRDPRKYHYSGEVCPEFRRGACNRGDACEFAHGVFECWLHPSRYRTEACKDGKNCKRKVCFFAHSPRQLRILPEVSCHAVKYDKSLILPCSSVNHGHCCCFACHSVISSPTSTLLGMSHMSPPLSPSLSPPLSPVKQQSISGLSPISRYNDRLSKLRSGFMSYKDVLTELMEAMNFNDEAPASSPISFSAANNRKTNSTPWMDSSSSFNGEDYHHQQQLILSPSTPNPRGSRNFLSGDCSSKGFNIDEQMNNNDDNKNGGGDPDLGWVNE…	402			C-X5-H-X4-C-X3-H	CTRSRSHDWTDCPFAH	C-X7-C-X5-C-X3-H	CPEFRRGACNRGDACEFAH	C-X5-C-X4-C-X3-H	CKDGKNCKRKVCFFAH
MeTZF11	cassava4.1_009450m.g			Manihot esculenta	MMLGERHRPNPTIHVPPWALLDDTNSDANPSSPLTSHSGNAAIASDYNPCYLQEALAALQRYLPSNEPDLDSDSELLGLEPGSPVDAYSCDHFRMFEFKVRRCARGRSHDWTECPYAHPGEKARRRDPRKYHYSGTACPDFRKGNCKKGDACEFAHGVFECWLHPARYRTQPCKDGTNCRRRVCFFAHTADQLRVLPQQSPRSLNSVDSYDGSPLRQAREAYCAKSVPFLASPGSISPPATPPLESPPMSPITQSLSRSLGSNSINEIVVSLRNLQLGKVNSMPPSCNVHVGGSGFGSPRGSMIRSGFCSLPSTPSGGPTRSGLRYRDVWENVCEEEPAMERVESGRDLRTKMFEKLSKENSLGRVDPDPDQSSKAPDVGWVSELLK*	387	C-X12-C-X10-C-X3-H	CDHFRMFEFKVRRCARGRSHDWTECPYAH	C-X5-H-X4-C-X3-H	CARGRSHDWTECPYAH	C-X7-C-X5-C-X3-H	CPDFRKGNCKKGDACEFAH	C-X5-C-X4-C-X3-H	CKDGTNCRRRVCFFAH
MeTZF12	cassava4.1_009488m.g			Manihot esculenta	MMLGERHRPDSVHVPPWDLLDDTNPEAYSLSPMSSHSSNAATASDYNPYHLQEALAALQRYLPSNEPELDSDYDLSGLETDSPVDAYSCDHFRMFEFKVRRCARGRSHDWTECPYAHPGEKARRRDPRKYHYSGTACPDFRKGNCKKGDACEFAHGVFECWLHPARYRTQPCKDGPNCRRRVCFFAHTAEQLRVLPQQSPRSVNSFDSYDGSPLRQAIEASCARSLPFLASPGSVSPPATPPVDSPPMSPMTQSLSRSLGSNSINEMVASLRNLQLGKVKSLPPSWNVHVGGSGFGSPRGSMLRSGFCSLPSTPTCPTRSGLGHRDIWENVCEEEPAMERVESGRDLRAKMFEKLSKENLLDRVGPSHGGQSSNGPDVGWVSELLK*	386	C-X12-C-X10-C-X3-H	CDHFRMFEFKVRRCARGRSHDWTECPYAH	C-X5-H-X4-C-X3-H	CARGRSHDWTECPYAH	C-X7-C-X5-C-X3-H	CPDFRKGNCKKGDACEFAH	C-X5-C-X4-C-X3-H	CKDGPNCRRRVCFFAH
MeTZF13	cassava4.1_010028m.g			Manihot esculenta	MMIGESLHSNPTVQIPHWDPFFDEPTSPLPSPFSNCGNASSPFLDSLTALHRYLPSNEPDSLSDDLDLPVDAFSCDHFRMYEFKVRRCARGRSHDWTECPYAHPGEKARRRDPRRYHYSGTACPDFRKGGCKKGDSCEFAHGVFECWLHPARYRTQPCKDGPACRRRVCFFAHTPDQLRVLPQQSPRGNGSGSGDMEVGSPLRHHFDSYFTKAGSFVSSPTSILTSPPMSPPSDSPPISPSSPQVIGGSFNSMSELLTSMRGLNLGKMKVGPASWGMQNGSGFGSPRGSTLRPGFCSLPSTPTRTTSRPGIGQLDLWDQSLEEEPAMERVESGRDLRAKIYAKLSKENSLDRAETGASAPDLGWVSELVK*	370	C-X12-C-X10-C-X3-H	CDHFRMYEFKVRRCARGRSHDWTECPYAH	C-X5-H-X4-C-X3-H	CARGRSHDWTECPYAH	C-X7-C-X5-C-X3-H	CPDFRKGGCKKGDSCEFAH	C-X5-C-X4-C-X3-H	CKDGPACRRRVCFFAH
MeTZF14	cassava4.1_010032m.g			Manihot esculenta	MMIGESPHSSPTVQIPALDPFFDEPSSPVPSPFANCGNSSSPFLDSLTALHRYLPSNEPDTLSDDLDLPVDAFSCDHFRMYEFKVRRCARGRSHDWTECPYAHPGEKARRRDPRRYHYSGTACPDFRKGGCKKGDACEFAHGVFECWLHPARYRTQPCKDGPACRRRVCFFAHTPDQLRVLPQQSPRGNGSGSGDIEVGSSLRHHFDPYLTKCGSFHSSPTSILASPPMSPQSDSPPISPSSPQVVGGSFNSMSELVASMRGLQLGKMNVGPASWGMQNGSGFESPRGSSLRPGFCSLPSTPTRTMGRSGLGQSDFWDPSLGEEPAMERVESGRDLRAKMYAKLSKENSLDRANSAGSAPDVGWVSELVK*	370	C-X12-C-X10-C-X3-H	CDHFRMYEFKVRRCARGRSHDWTECPYAH	C-X5-H-X4-C-X3-H	CARGRSHDWTECPYAH	C-X7-C-X5-C-X3-H	CPDFRKGGCKKGDACEFAH	C-X5-C-X4-C-X3-H	CKDGPACRRRVCFFAH
MeTZF15	cassava4.1_024397m.g			Manihot esculenta	MLTGINTTNYNSFYDFGDYAFSGRNVHPSSQYDNIHDAIYGSDEFRMYAYKIKRCTRTRSHDWTECPYAHRGEKATRRDPRKVPYVAIACPGFRNGKCNRGDACEYAHGVFEYWLHPARYRTRACNAGRYCQRKVCFFAHTPDQLRSEKKYACPFVYRARMNGGDGGFGNGPGSEEGATSSPVRIDGGSCFEGVSELLSSWRNLKIKDEEKKQKKADLEGDLPQLDWISELVQ*	233			C-X5-H-X4-C-X3-H	CTRTRSHDWTECPYAH	C-X7-C-X5-C-X3-H	CPGFRNGKCNRGDACEYAH	C-X5-C-X4-C-X3-H	CNAGRYCQRKVCFFAH
MeTZF16	cassava4.1_033478m.g			Manihot esculenta	MSTICADQHKLYPSHQLFSSSSSSSSSYYKKPFKDLEIPPRKLLLTKKAFQDSPDNIMSPYYEPNLHNFLHYNDPIDCDHGHVHDHHSRGKVADEDMDPYSSDNFRMYEFKIRRCTRCRSHDWTDCPFAHPGEKARRRDPRKYHYSGTVCSEFRRGGCSRGDSCEFAHGVFECWLHPSRYRTEACKDGKNCKRKICFFAHSPRQLRILPEASCVGGKYDESLVTCSLNHGHCCCLACHSVISSPTSTLLGISQMSPPVSPSLSPPLSPMKQRSISGLSQNSRFGDRLSNLRSGIVSYKDVLAELMTSLDAMNLNNDAAAAASSLISFSAANNRNMNIPCIGEDHHQQLILSPSTTEPRGGSRNSFNGNYSSKGSIDEKIKNDGKNGGPGPDPDLDLGWV…	404			C-X5-H-X4-C-X3-H	CTRCRSHDWTDCPFAH	C-X7-C-X5-C-X3-H	CSEFRRGGCSRGDSCEFAH	C-X5-C-X4-C-X3-H	CKDGKNCKRKICFFAH
MeTZF2	cassava4.1_002316m.g			Manihot esculenta	MCGGPDRSSKSSAPSPSTVEITANTKDMNHLTVETGDSFCNLLELAANNDVEGFKQLIERDASSTNEVGYWYGRQKGSKNVVLDHRTPLMVAATYGSIDVIKFLLTDTDADVNLSCGMDKTTALHCAASGGSLNAVEVVKLLLSAGAYVNCLDANGYRPVDVIVVPPKLHSMRDALKELLSNSISNGSLGERNCNGSVGENTSNGSVGECNLRVSISTSNTSSPTLSSSPENGSMSSPVLGSSPMSSKYNDLPINTSEKKEYPIDPSLPDIKNSIYATDEFRMYSFKIRPCSRAYSHDWTECPFVHPGENARRRDPRKFHYSCVPCPDFRKGACRRGDMCEYAHGVFECWLHPAQYRTRLCKDGTCCNRRVCFFAHTPEELRPLYVSTGSAVPSPRSSA…	746			C-X5-H-X4-C-X3-H	CSRAYSHDWTECPFVH	C-X7-C-X5-C-X3-H	CPDFRKGACRRGDMCEYAH	C-X5-C-X4-C-X3-H	CKDGTCCNRRVCFFAH	Ank2	Family
MeTZF3	cassava4.1_002452m.g			Manihot esculenta	MCCGWERLKSTPSPTPPLISFEESRPTNIDMNHLTVETEDAFASLLELAANNDSEGFKRSIECDPLSVDETGLWYSRQKGFKQMVNQYRTPLMVAATYGSVDVMRLILSLSDADVNRSCGSDKSTALHCAASGGAPNALDAVKLLLAAGADPNLVDANGHRPVDVIVVPPKLQGVKLTLKELLATDGSVIEHNLRVSTDNSNSNSPPLSPSMDNGSPLSASDSPVRSKLNDTPVFSTSEKKEYPVDPSLPDIKNSIYSTDEFRMYSFKVRPCSRAYSHDWTECPFVHPGENARRRDPRKFHYSCVPCPDFRKGACRRGDMCEYAHGVFECWLHPAQYRTRLCKDGTSCARRVCFFAHTVEELRPLYVSTGSAVPSPRSSTPGATAMDFAAAMNLLPGSP…	729			C-X5-H-X4-C-X3-H	CSRAYSHDWTECPFVH	C-X7-C-X5-C-X3-H	CPDFRKGACRRGDMCEYAH	C-X5-C-X4-C-X3-H	CKDGTSCARRVCFFAH	Ank2	Family
MeTZF4	cassava4.1_002464m.g			Manihot esculenta	MCYGWERLKLSPSPIAHLISFEESRQTNIDMNQLTVETEDTFASLLELAANNDAEGFKRSIERDPLCVDEVGIWYSRQKGSKQMVNQHRTPLMVAATYGAVDVIRMILSLSDADVNRSCGLDKSTALHCAVSGGAVNAVDAVKLLLAAGADPNLVDANGHRPIDVIAVPPKLQDVKYTLEELLAADGSAFERNPRVSGATSNSNSPPLSPSVENGSSPSSLESPVKSKQNDAPVYSTSEKKEYPIDPSLPDIKNSIYSTDEFRMYSFKVRPCSRAYSHDWTECPFVHPGENARRRDPRKFHYSCVPCPDFRKGACRRGDMCEYAHGVFECWLHPAQYRTRLCKDGTSCARRVCFFAHTVDELRPLYVSTGSAVPSPRSSTSSATAMDFGAAMSLLPGSP…	728			C-X5-H-X4-C-X3-H	CSRAYSHDWTECPFVH	C-X7-C-X5-C-X3-H	CPDFRKGACRRGDMCEYAH	C-X5-C-X4-C-X3-H	CKDGTSCARRVCFFAH	Ank2	Family
MeTZF5	cassava4.1_002672m.g_1			Manihot esculenta	MCSGSKKITHTGFTMENEFQKRDGFFCDLSVLLELSASNDLIGFKREIEGGRDIDERGLWYGRRIGSKRMGFEERTPLMIAALYGSKDVLNYILEMGCVDVNRSCGSDGATALHCAAAGGSASSLEVVKLLLDASADPNTVDADGNHASDLLVPFVGSDSNSRGKALELVLKGGCANDESCVVVDQNPNEMDGQDKQEVSTPILSKDGTEKKEYPVDVTLPDIKNGIYGTDEFRMYTFKVKPCSRAYSHDWTECPFVHPGENARRRDPRKYHYSCVPCPEFRKGSCRQGDACEYAHGIFECWLHPAQYRTRLCKDEINCTRRVCFFAHKPEELRPLYASTGSAVPSPRSFSANGSALDIGSVSPLALGSPAVLIPATSTPPLTPSGSSSPMGGWPNQSN…	707			C-X5-H-X4-C-X3-H	CSRAYSHDWTECPFVH	C-X7-C-X5-C-X3-H	CPEFRKGSCRQGDACEYAH	C-X5-C-X4-C-X3-H	CKDEINCTRRVCFFAH	Ank2	Family
MeTZF6	cassava4.1_002724m.g			Manihot esculenta	MCSGSKKKPTHTGVFMGNEFQKDGYCSDLSVLLELSASNDLIGFKREIQGGREVDEPGLWYGGRIGSKKMGFEERTPLMIAALFGSKDVLSYILEMGHVDVNRCCGSDGATALHCAVAGGSASSVEVVKLLLAASADPNAVDANGNCASDLLVPVACFSFNLRRQALELVLKGGCTSDESCVLADQNPDEIDVQQQQEVSTPRLFKDGTDKKEYPVDLTLPDINYGIYGTDEFRMYTFKVKPCSRAYSHDWTECPFVHPGENARRRDPRKYHYSCVPCPEFRKGSCRQGDACEYAHGIFECWLHPAQYRTRLCKDETNCSRRVCFFAHKPEELRPLYASTGSAVPSPRSLSANGSALDMGSISPLALGSPSVMIPPTSTPPVTPTGSLSPLGSWPSQSN…	702			C-X5-H-X4-C-X3-H	CSRAYSHDWTECPFVH	C-X7-C-X5-C-X3-H	CPEFRKGSCRQGDACEYAH	C-X5-C-X4-C-X3-H	CKDETNCSRRVCFFAH	Ank2	Family
MeTZF7	cassava4.1_003039m.g			Manihot esculenta	MCSGSKSKPFPSNPTMEVESGSRKDGIFCKCSVLLELSASDDLVGFKNEIEEKGLDVDEASYWYGRRIGSKKMGFEERTPIMIAAMFGSTNVLKYIIETGKVEVNRACGRDKVTALHCAVAGGSNSLVEIVKLLLDASADANCVDASGNKPSDLFTSSLKSPCNSRRKLVELLLKGESLSGDEEEKLILMSLPTKEGTEKKEYPIDVSLPDINNGIYGTDEFRMYCFKVKPCSRAYSHDWTECPFVHPGENARRRDPKKYPYSCVPCPEFRKGACQKGDACEYAHGVFESWLHPAQYRTRLCKDETGCSRKVCFFAHKPEELRPVYASTGSAMPSPKSISVSSMDMATMSPLSLGSSSLTLPTVSTPPMSPLSAASSTPKSGGLWQNKVNLTPPALQLP…	673			C-X5-H-X4-C-X3-H	CSRAYSHDWTECPFVH	C-X7-C-X5-C-X3-H	CPEFRKGACQKGDACEYAH	C-X5-C-X4-C-X3-H	CKDETGCSRKVCFFAH	Ank2	Family
MeTZF8	cassava4.1_003107m.g			Manihot esculenta	MCSGSKGETFPANPTMEVESRISKDGILCKCSVLLELSASDDLVGFKSEIEEKGLDVDEASYWYGRRIASKKMGLEERTPLMIAAMFGSTNVLKYIIDTGKVDVNRACGWDKVTALHCAVAGGSSSLVEVVKLLLDASADVNCFDANGNKPKDLLNPSLKSPCNSRRKLVELLLKGESPSEDEEEKLIMMSLPAKEGAEKKEYPIDVSLPDINNGIYGTDEFRMYCFKVKPCSRAYSHDWTECPFVHPGENARRRDPKKYPYSCVPCPEFRKGACQKGDSCEYAHGVFESWLHPAQYRTRLCKDETGCSRKVCFFAHKPEELRPVYASTGSAMPSPKSISVSSMDMATLTPLSLGSPSLTLPAVSTPPMSPLTAASSSPKSGGLWQNKVNLTPPALQLP…	667			C-X5-H-X4-C-X3-H	CSRAYSHDWTECPFVH	C-X7-C-X5-C-X3-H	CPEFRKGACQKGDSCEYAH	C-X5-C-X4-C-X3-H	CKDETGCSRKVCFFAH	Ank2	Family
MeTZF9	cassava4.1_003817m.g			Manihot esculenta	MDYTNGTVEAEHSFSVLLEYAADNDVEGFKRSVCDESEIMEVGLWYGHQRLFKRGILELRTPLMVAATYGSVEVVKLILSLPEVDVNFSCGTDKSTALHCAAAGGSVDAINAVKLLLLAGADPNSTDANGHRPIDVVVASPNFPYLKTALVKLLKNSVNHWDLQFSPSISLSSEDGSSSSVSGSVLSPTTSKLHDVRVSSAKKEYPVDPTVPDIMSSIYTTDEFRMFSFKIQPCSRAYSHDWTECPFVHPGENARRRDPRRFHYSCLPCPDHRKGACRRGDLCEYSHGIFECWLHPAQYRTRLCKDGTSCIRRVCFFAHTSDELRPLYMSNGAAAADFTAALSNLSGSPSAVSAMSPLSFTPPISPSSNDLCLSMSWPQCNILNLKTPSNNLQASRLRT…	613			C-X5-H-X4-C-X3-H	CSRAYSHDWTECPFVH	C-X7-C-X5-C-X3-H	CPDHRKGACRRGDLCEYSH	C-X5-C-X4-C-X3-H	CKDGTSCIRRVCFFAH	Ank2	Family
MgTZF1	Migut.A00165			Mimulus guttatus	MMMIGDPHRSNPTVQIPYWDYQRTEDPTAHIHSPITHNVSTNSPDGYHHYEKALAALQRYLPSNQDDDVVVQADDEDSDNFDFPVDAFSCDNFRMFEFKVKKCARARSHDWTECPFAHPGEKARRRDPRKYHYSGSACPDFRKGACVRGDTCEYAHGVFECWLHPARYRTQPCKDGTHCRRHVCFFAHTPDQLRVLPYNSSPDASPARTGHDPFILVGSSPKSTLYSPPSSPTTASPPVSPGGSLRLSQLTESMRGLQLKKMKMGLGMGMGLSLSPPSWGLGYGSPRSPSAVRPGFMSLPSTPIRAVPRPGYSAFDTNWGTSYEEEPVMERVESGRALREIIYAKLGRENSLGRVDRVDPADTVPDVGWVSDMLN*	375	C-X12-C-X10-C-X3-H	CDNFRMFEFKVKKCARARSHDWTECPFAH	C-X5-H-X4-C-X3-H	CARARSHDWTECPFAH	C-X7-C-X5-C-X3-H	CPDFRKGACVRGDTCEYAH	C-X5-C-X4-C-X3-H	CKDGTHCRRHVCFFAH
MgTZF2	Migut.B01294			Mimulus guttatus	MCSGPEQTNSESSTKDMNKLHVDTDDSFSNLLEFAANNDVESFKRFIELDLSAVDEAGLWYVRKRDSKQITHEERTPLMIAATYGSVDILKLIVALPEVDLNRSCGQDKWTALHCAAFGGSVNSFDVVKLLLSAGANPNVEDANGRRPVDVITSPPKVLGAKAAIEDLLMNNISDGSVGICNLRVSISSSDASSPVLSSSSPESRSPCSQSDSVSSPKPPNGLSEKKQYPVDPSLPDIRNSIYSTDEFRMFSFKVRPCSRAYSHDWTECPFVHPGENARRRDPRKFHYSCVPCPDFRKGACRRGDMCEYAHGVFECWLHPAQYRTRLCKDGTSCARQVCFFAHRPEEVRPLYVSTGSGVPSPRSAASAATFMDMAAALNFLPGSPTSQSVMSPSFNQTM…	668			C-X5-H-X4-C-X3-H	CSRAYSHDWTECPFVH	C-X7-C-X5-C-X3-H	CPDFRKGACRRGDMCEYAH	C-X5-C-X4-C-X3-H	CKDGTSCARQVCFFAH	Ank2	Family
MgTZF3	Migut.E01548			Mimulus guttatus	MMTMMKIRDHSRSNPTVGIQPWDYHFVEDPTAEIYAPPSCADATFDVNTMAALLRYLPSNNDDGDFADDFDVPVDAFSCDNFRMFEFKVKKCALARSHDWTECPFAHPGEKARRRDPRRYHYSGSACPDFRRGECRRGDACEYAHGVFESWLHPARYRTLPCKDGTHCHRRVCFFAHTPDQLRVLTHSATSPEASPSRIGHDSLSAMPMFGSSPKSTLFSPLSPTTGSPPVSPNSVNQLAESMRYMQLNKMNMGLGLSVSPPTWGIRIGSPRSPPTTRPGFTNLPNTPIRARVSPGFSTVDAWGTSFEEEPFMERVESGRELRERIYAKLGKENSLNRVNSDDGLCPDFDWVNELVN*	357	C-X12-C-X10-C-X3-H	CDNFRMFEFKVKKCALARSHDWTECPFAH	C-X5-H-X4-C-X3-H	CALARSHDWTECPFAH	C-X7-C-X5-C-X3-H	CPDFRRGECRRGDACEYAH	C-X5-C-X4-C-X3-H	CKDGTHCHRRVCFFAH
MgTZF4	Migut.F00690			Mimulus guttatus	MCSGSKSKLCPFDLEMETGFQDDKNGILNTNLLDLAATDDLAGFIHGVEEKGCDLNKASFWYGKSFGSKKMAMEERTPIMIASLYGSTNVLNYIISTGLVDPNRACGSDGATALHCAAAGGSPSSADAVKILIDASGDIHALDSNGKKPSDVIAPCVKPSFNSKRRSLEMLLNGINGIDSDFPEVEEEEGRVEKKEYPVDVSMPDINEGVYGSAEFRMYSFKVKPCSRAYSHDWTECPFVHPGENARRRDPKKYHYSCVPCPDFKKGACIKGDSCEYAHGVFESWLHPAQYRTRLCKDETGCSRKVCFFAHKHEELRPLYASTGSAMPSPKPVPVELSPSPPMSPSVVNCSSPMWMQNKMASLSTPPPSLQLPGSRLKSALSARDVEFNMELLGLERIR…	624			C-X5-H-X4-C-X3-H	CSRAYSHDWTECPFVH	C-X7-C-X5-C-X3-H	CPDFKKGACIKGDSCEYAH	C-X5-C-X4-C-X3-H	CKDETGCSRKVCFFAH	Ank_4	Domain
MgTZF5	Migut.F01391			Mimulus guttatus	MEAAASQVGKNCSKLFELAATDNLNGFRYQVEKMGCDVNEVGLWYGLSFGSKKMSLEERTPIMIASLYGSTEVLKYIIRTKKVDLNRSCGSDRATALHCATAGDSRSSVQAVRILIEANADTNVVDVRGRRPGELIPFCVKSSNNYKSRTLDMLLNGNGVSIEEYEDEEGIRKKAYPFDTCLPDMNNGVYGSDEFRMYSFKVKPCTMGYSHDWKECPFVHPGENARRRDPSTHNYTCVPCPDYRRGICVRGNACEYGHGIFECWLHPAVYKTRLCKEETCCTRKVCFFAHSLDELRPLNDSTGSAMTSGQSIPVNSLELTSPSPQAMMSPLSATSQNRAGFSAREVDLDVGLLGLEKIRMQQRRQLLKEITRITTPYGSSSRIGELSSERLGEITESLD…	592			C-X5-H-X4-C-X3-H	CTMGYSHDWKECPFVH	C-X7-C-X5-C-X3-H	CPDYRRGICVRGNACEYGH	C-X5-C-X4-C-X3-H	CKEETCCTRKVCFFAH	Ank2	Family
MgTZF6	Migut.J01774			Mimulus guttatus	MNDDNLPKVENEDAFQSLLELAANDDLEAFRTYIDRQPLIVNDVGLWYGRQNGPARMALHHLTPLMVASTYGSLDVVNLILSRPGIDVNKSSGADKSTALHCAAAGGSIRTVEIVRALLSAGADPNLTDVNGRKPIDVIFIPPKPWGPQVHYSSLRSMLAAEEYIPLSEREYSVEAVSMPDIKNGIYSTDEFRMFSFKIRPCSRAYSHDWTECPFVHPGENARRRDPRKFHYSCVACPDFRKGACRRGDMCEYAHGVFECWLHPAQYRTRLCKDGTSCSRRVCFFAHKQEELRPLYVSTCSGVASPRSIAASPSPFTPPMSPSNQNVPALHLPGSSNLLSSSRLRSSLNARIFADTDMNANLPNRSLRPVTLMTHSNLEDMFSSDVYSPRHIQHQQQGM…	484			C-X5-H-X4-C-X3-H	CSRAYSHDWTECPFVH	C-X7-C-X5-C-X3-H	CPDFRKGACRRGDMCEYAH	C-X5-C-X4-C-X3-H	CKDGTSCSRRVCFFAH	Ank2	Family
MgTZF7	Migut.K00565			Mimulus guttatus	MMLGERSYGGTTVHVPPWPSAGDDPASYCLSPTAANAGGGGSVDDYSLFFQTDSLKALQRYLPSNSNDAAAAAEEFQLTDSDYGGNGDFLPVDAHTCDNFRMFEFKVRRCTRGRSHDWTECPFAHPGEKARRRDPRRFHYSGTACPDFRKGNCFKGDACEYAHGVFECWLHPARYRTQPCKDGMSCKRRVCFFAHSPDQLRVLSPRADGSPRRLSFISSPESTPPPPPLLESPPMSPMPVNDVVASLRQLHLNKVKSMPSSWLGGGGGGGSSSPRMKMTRPGYFSMPTTPTRPVTRPGLGYFEPEEEEPVAMVESGRDLRAQMFEKLIKENPLDRVDQDPNPNPNPNPDIGWVSELVNY*	359	C-X12-C-X10-C-X3-H	CDNFRMFEFKVRRCTRGRSHDWTECPFAH	C-X5-H-X4-C-X3-H	CTRGRSHDWTECPFAH	C-X7-C-X5-C-X3-H	CPDFRKGNCFKGDACEYAH	C-X5-C-X4-C-X3-H	CKDGMSCKRRVCFFAH
MgTZF8	Migut.M00160			Mimulus guttatus	MMGSVCAEQQQHKFHHSHQLFNNLTKKSLRDIDIPPRKLLGRRSAAAAAAGDVYSDSPRAEDAVFSKFLPYNNADADEDDDPYSSDQFRIYEFKVRKCNRSRSHDWTDCPFAHPGEKARRRDPRRYRYSGTVCSEFRKGHCGKGDNCEFSHGVFECWLHPSRYRTEACKDGKNCKRKVCFFAHSTRQLRIVPDTSSPSSPPSAAAAMDHSPAAMAAEKNMYRNQNCCVFCHSVTTTASPTSTLMMGMSHHLSPPASPPISPAYSPEFSPYGFPPEFGGGGGGLSYKDAILNELMASVEAMNMNEAAQAAAKRNLPWLDVNFSAEEHQPQFVLSPSTPTTLGGRGHSKFMSGDSKFVSGDSKFYRGDFSGRNLMEDNRYNNNNEGNMVGPDLGWVNDLLT*	399			C-X5-H-X4-C-X3-H	CNRSRSHDWTDCPFAH	C-X7-C-X5-C-X3-H	CSEFRKGHCGKGDNCEFSH	C-X5-C-X4-C-X3-H	CKDGKNCKRKVCFFAH
MgTZF9	Migut.N01598			Mimulus guttatus	MKGMNGLSVETVDSFSSLLEFAANNDVEAFRRSIELDLSGVDEAGPWYVRKKGSKQIIQEERTPLMVAAMYGSVDVLKLIVALPEVDLNKLCGRDKWTALHCAAFGGSVNAFHIVKLLLSAGADPNIEDAYGQRPVDVIVAPPLAAGAKAALEDLLVNNTSDGSVGNCNSNASSPVLSQSSSPESMSPTYSPSKFIDIPSNSISEKKQYPVDPSLPDIRNSIYSSDEFRMFSFKVRPCSRAYSHDWTECPFVHPGENARRRDPRKFHYSCVPCPDFRKGACRRGDMCEYAHGVFECWLHPAQYRTRLCKDGTSCGRQVCFFAHTHEELRPLYVSTGSGVPSPRSATFMDMAAALSLLPGSPTSHPAAMSPPPFNNRTLSPTANGMSHSSPAWPQPNVPT…	662			C-X5-H-X4-C-X3-H	CSRAYSHDWTECPFVH	C-X7-C-X5-C-X3-H	CPDFRKGACRRGDMCEYAH	C-X5-C-X4-C-X3-H	CKDGTSCGRQVCFFAH	Ank2	Family
MiTZF1	est_cluster_kg.Chr_09__118__3200335:1			Micromonas sp. RCC299	MMNGTTMNGTTMNGPKQSNAGHSSGNLSNEPDAETRLSDDFRMYEFKVRRCSRTRAHDWTECPFTHPGEKARRRDPRRFNYCGTACPEFRKGSCPRGDACEFAHGVFECWLHPSRYRTQLCKDGLQCARRACFFAHASHQLRPPTDAFGNVLAGMAGGGNRSGVVEGMSGGHGGASYCQTVPVPGVHVSSGGGLGYSGHGSGNGSGSGSGNGSSGGSGGSNSPGGSPRDGLGGVGGGGRSARGSDDGNGNTGSSGNTAAAAGFNAFGNGGRDGSGAGSGTFEPPNAVAPAPPPPAKPQWVPTVDHNGDVHLNGAGIKGPNAPGSPGPPRVSSFQHLGMIEGVLGDDQFYGA*	351			C-X5-H-X4-C-X3-H	CSRTRAHDWTECPFTH	C-X7-C-X5-C-X3-H	CPEFRKGSCPRGDACEFAH	C-X5-C-X4-C-X3-H	CKDGLQCARRACFFAH
MpTZF1	gm1.9244_g			Micromonas pusilla CCMP1545	MSLSTSPILAAAASNDLATTRWLLEREGVPIDLRGDWFAPETPTNGPGEANNNNANNATGALRRKRRTPLMVAAAHGSLDVLSYLLAAGADVNARSDDDERCTGMHCAASGGSSLAADAIALLMRFGADSGALDARGRAPVDVLPPSSGGISVVNGGSNAPEYGVSYTGGNAATNLATKSRRESSSGASGSSDSGSTSPRGDGGGGGGDRTGGGGRRRDSSGRDSGSDNSGGSEQCWFVDGAREEQPGWGFGGLQQHAGGGYHPQMMPAHPSANPNPTNNSSSPSATGAGGLGARHVGATSSAGPSGGANGNEPDERTKMSDDFRMYEFKVRRCSRTRAHDWTECPFTHPGEKARRRDPRRFNYCGAACPEFRKGSCPRSDACEFSHGVFECWLHPSRY…	821			C-X5-H-X4-C-X3-H	CSRTRAHDWTECPFTH	C-X7-C-X5-C-X3-H	CPEFRKGSCPRSDACEFSH	C-X5-C-X4-C-X3-H	CKDGSACGRRACFFAH	Ank2	Family
MtTZF1	Medtr3g103960	MtC3H11		Medicago truncatula	MIKIPNLKIPEWNTTQYEEVTFSNHFISNDIDIHTSCMTEDFDLPIHVFSTDQFRMFEFKVRKCQRGRSHDWTDCPYSHPGEKARRRDPQKYNYSGNPCPEFRKLGNCTKGDSCHFAHGVFECWLHPSRYRTQLCNDGTLCRRRVCFFAHTIDQLRVSNNASPESFVSSPTSVLDSSPRKSRYGVPPVNVRELVGFMRSVRVDEWSPVSKMGSVFGSPRPRGGFLSLPSNYEGVGMERVESGRDLRAKIYEKFGRLNSNDGVVSVPVPDIGWVAELVN*	278			C-X5-H-X4-C-X3-H	CQRGRSHDWTDCPYSH	C-X8-C-X5-C-X3-H	CPEFRKLGNCTKGDSCHFAH	C-X5-C-X4-C-X3-H	CNDGTLCRRRVCFFAH
MtTZF10	Medtr3g435590			Medicago truncatula	MCGGPEKSKSLSDNVEDMKNLTVTTNDSLSSLLEHASKNDFEQFKIALDSDASLLLEVGAWCVRQNGHNQIVLEDRTALMVAASCGSIDILKLILSCSEAGVNFTCGTDKTTALHCAASSGTVNAVDAVKLLLSAGADIYCVDANGNRPMDVIVLPIVVPHKLEVVKRSLEQLLSNSAADESVDDGSLPLSSFEKGSPSSPVAPKLTDTAVSSTPEKKKYPIDPSIPDIRNSIYATDEFRMYSVKVLLCHRAYTHNWTECPFYHPNENARRRDPRKFTYSCVPCADFKTRDCKRGDMCEYAHGVFETWLHPDQYRTRLCKEGTNCNRKVCFFAHVAEELRPSHASIRSAASAPIVMDMAASTSLYRGSLSAISSMYPPPFAQPLSPYANGLFDGQQHML…	469			C-X5-H-X4-C-X3-H	CHRAYTHNWTECPFYH	C-X7-C-X5-C-X3-H	CADFKTRDCKRGDMCEYAH	C-X5-C-X4-C-X3-H	CKEGTNCNRKVCFFAH	Ank2	Family
MtTZF11	Medtr3g435680			Medicago truncatula	MADSMVDASDGSIDTLKVTPSGPEAGVNASDADSSGLVNAADAAGADINRVDANGNHPVDVMVVPHKLEVVKTSLEELLLSPGADISCSVPLSVNSSSPHSAAPLSSAENESPSSPVAPKFTDTAVNSASEKKEYPIALPSVESSMYATDEFRMYSFKVLLCPRAYSHDWTECPFKHPHENARRRDLRKFTYSCVPCPDFKKGDCKRADTCEFAHGLFETWLHPDRYRTILCKDGTSCDRKVCFFAHLAEELRPIYVSTGSAVPLPRSAASAPNVMDNAAATSLYRGLLPTPFALPLSPYANGISPSNNARPALRLPGRNMFQDIHCQQHMLNDLSCFSQPRPGAISVSRSVNSWSNWGSRTRKPDWSVNGSDFGRSQHGNNDEDPDLSWVQSLLN*	396			C-X5-H-X4-C-X3-H	CPRAYSHDWTECPFKH	C-X7-C-X5-C-X3-H	CPDFKKGDCKRADTCEFAH	C-X5-C-X4-C-X3-H	CKDGTSCDRKVCFFAH
MtTZF12	Medtr3g464270			Medicago truncatula	MEEQQQDDEFMMYRFKVERCYETSSHYFSECSFVHPGENLKRRDPKQYNYSYLLCHAFQKSGSCWKGDACEYAHGAFESGLHPSRYRTMYCRNGTECRREVCFFAHNHEELRPLNATTSSALPPPTFYSNSPSASAMVPFTLSSPYALIQSSSMPPWTPSAISYPAGRTMWPTPTQIRTTVPTPQMPSNSLNARDNTHLDMKFFEYHNMPNLMMEGSSRLAGVNPTNLEGYFGSSIQSPTAMQGYQNVNQQLQRYPSQLTNSNVVRSQQFRFYPILNSRYDALSKQSQNFIESSSMASFNSMLPDATSVTLEPSTSFSGLRSRDRKLELGDTSNTSTMAAASNVDEPDVGWVDELVD*	357			C-X5-H-X4-C-X3-H	CYETSSHYFSECSFVH	C-X8-C-X5-C-X3-H	CHAFQKSGSCWKGDACEYAH	C-X5-C-X4-C-X3-H	CRNGTECRREVCFFAH
MtTZF13	Medtr6g090380			Medicago truncatula	MMLRANPTVHVPPWPNHDDPTAEILSSCFGYDNNNIAGDFTGAGDYTAGDFSTGDYSSGDYYLREALAALQRYLPSNEFNDSDLESPATAAADSTVDAYSCDHFRMYEFKIRRCARGRSHDWTECPYAHPGEKARRRDPRKFHYSGTACPDFRKGNCKKGDACEHAHGVFECWLHPARYRTQPCKDGTSCRRRVCFFAHTPEQLRLNVQQSPSSSRSVNSPDSYDGSPLRQMVTITTPPESPPMSPMASEMVASLRNLQLGRMKTMPINRNVTIGSPVFGSGSPVFGSPLRSGFLSLPNTPTKKPGLGRVGGFDLWDQSCEEEPIMERVESGRDIRAKMFEKLSKENSLENENGNSGLGLESGQPGPDVGWVCDLLK*	377	C-X12-C-X10-C-X3-H	CDHFRMYEFKIRRCARGRSHDWTECPYAH	C-X5-H-X4-C-X3-H	CARGRSHDWTECPYAH	C-X7-C-X5-C-X3-H	CPDFRKGNCKKGDACEHAH	C-X5-C-X4-C-X3-H	CKDGTSCRRRVCFFAH
MtTZF14	Medtr8g102100			Medicago truncatula	MMLGEPPHRTNPTVHVPPWPTLNNPTAEIFSPLTSNDDYSQFYMQEALSAFQHYVNENNDSDSDSEIFPTHESVDSYSNDHFRMFEFKIRRCARGRSHDWTECPFSHPGEKARRRDPRKYNYSGTSCPDFRKGSCKKGDSCEFAHGVFECWLHPSRYRTQPCKDGTSCRRPVCFFAHTTEQLRAPTQQSPRSVPSVDSYDGSPLRLAFESSCVKTLQFMSSPGSVSPPVESPPMSPMTRSLGRSVGSSSVNEMVASLRNLQLGTMKSLPSSWNVQMGSPRFGSPRGPVIRPGFCSLPSTPTQVPSRGRVNHFDLWDQSCEEEPVMERVESGRDIRVKMFEKLSKENSFNGSGMGSGSGLGEVVEDPDVGWVSELVSPFLGD*	381			C-X5-H-X4-C-X3-H	CARGRSHDWTECPFSH	C-X7-C-X5-C-X3-H	CPDFRKGSCKKGDSCEFAH	C-X5-C-X4-C-X3-H	CKDGTSCRRPVCFFAH
MtTZF2	Medtr4g078660	MtC3H14		Medicago truncatula	MSSVLCQDQQKLLLSLKKSLTLRDTIMDNIPPRKLLTRRSPTTTAVTDMFSDEDPFSSDHFRMYEFKIRRCTRSRSHDWTDCPFAHPGEKARRRDPLRYQYSGEVCPDYRRGNCDRGEACEFSHGVFECWLHPSRYRTEACKDGKNCKRKICFFAHTPRQLRVLLLPPLSPSPTPPQKNNKKCCSFCHCCSNSSSPTSTLLSGPHFSSSNSPPLSPLSNSNSKDVHVLNELIRSMESFNFGDDIVHEANSPVSASKLNWINNNNNNPNSVANSSLGCGKYYNSSGGGSGMFLRDEQRIKVVDNDVTPDFGWVNELLM*	317			C-X5-H-X4-C-X3-H	CTRSRSHDWTDCPFAH	C-X7-C-X5-C-X3-H	CPDYRRGNCDRGEACEFSH	C-X5-C-X4-C-X3-H	CKDGKNCKRKICFFAH
MtTZF3	Medtr7g092070	MtC3H28		Medicago truncatula	MCCESEGLKPVPSSSPSLSPTLTHNSQLRNHTMNHLTISTEDSFASLLELAANNDVEGFKRLIEYDPMSVDEVGLWYGRRKGSKQMVNEQRTPLMVAATYGSIDVMKLIFSLSDVDINRPCGLDKSTALHCAASGGAENAVDAVKLLLAAGADPNSVDANGDRPIDVIVYSPKLELVKNSLEELLQIDGPSAGSNLRVITNSLNSYSPPLSASPENGSPSPPPDLLLKLKSIDVPLSPAGSEKKEYPVDPSLPDIKNSIYSTDEFRMYSFKVRPCSRAYSHDWTECPFVHPGENARRRDPRKYHYSCVPCPDFRKGACRRGDMCEYAHGVFECWLHPAQYRTRLCKDGTNCSRRVCFFAHTPEELRPLYVSTGSAVPSPRSSTSSAMDFAAAMSMLPGS…	734			C-X5-H-X4-C-X3-H	CSRAYSHDWTECPFVH	C-X7-C-X5-C-X3-H	CPDFRKGACRRGDMCEYAH	C-X5-C-X4-C-X3-H	CKDGTNCSRRVCFFAH	Ank2	Family
MtTZF4	Medtr5g071070_1	MtC3H23		Medicago truncatula	MCGDSKKKTCQKDLIMGCEFVNGNKEGQYHEVSYLLEFSAADDVIGFKNAIENEGCDVDGVGLWYGRNVGSNKFGYEERTPLMVAAMYGSLDVSAYILGTGRVDVNRSSGSDGATALHCAVVGGSAASPKIIKILLDASADASAVDANGSRPVDLIVSLANSIFNQRKRMLQALLEGTGGADQTHLLFPETIDDIDEYQRQDVNTPRVSKDYAVDVSLPDIKNGIYSTDEFRMYTFKVKPCSRAYSHDWTECPFVHPGENARRRDPRKYHYSCVPCPEFRKGSCSKGDSCDYAHGIFECWLHPAQYKTRLCKDESLCMRRVCFFAHKVEELRPLYASTGSAIPSPRSYYSTASTLEMGSISPMSLGSPSVLIPPSSTPPLTSSGASSPVAATAMWQTPS…	704			C-X5-H-X4-C-X3-H	CSRAYSHDWTECPFVH	C-X7-C-X5-C-X3-H	CPEFRKGSCSKGDSCDYAH	C-X5-C-X4-C-X3-H	CKDESLCMRRVCFFAH	Ank_4	Domain
MtTZF5	Medtr5g082830	MtC3H24		Medicago truncatula	MCSGSKSKLSSSDCAMEDKLQMGIHNSSILLELSASDDFDAFKREVDEKDLDVNEEGFWYGRRIGSKKMESEKRTPLMIASMFGSTRVVEYIVSAGKVDVNGVCGSDMATALHCAVAGGSEFLLEVVKLLLDAGADADCLDASGNKPVDLIAPAFNSSSKSRRKVLEMFLRGEVSAELIQGEMDAPFSLKKEGGDKKEFPIDISLPDINNGVYGSDEFRMYSFKVKPCSRAYSHDWTECPFVHPGENARRRDPRKYPYSCVPCPEFRKGSCQKGDSCEYAHGVFESWLHPAQYRTRLCKDETGCNRKVCFFAHRPEELRPVYASTGSAMPSPKSYSASGMDMTSMSPLSLSSSSLPMSTVSTPPMSPLAGSSSPKSGNMWQNKLNLTPPSLQLPGSRLK…	683			C-X5-H-X4-C-X3-H	CSRAYSHDWTECPFVH	C-X7-C-X5-C-X3-H	CPEFRKGSCQKGDSCEYAH	C-X5-C-X4-C-X3-H	CKDETGCNRKVCFFAH	Ank2	Family
MtTZF6	Medtr1g050438			Medicago truncatula	METLAVNIKDSFPSLLVLASHNDSEGFKLLLEKEGAASINEAGIWYGRQTGSTEIVLEHKTPLMVAATYGSIDVMKVILLYPDVDVNFTCVANKSTALHYAASGGSANVVDAVRILISAGANVSCVNSNGNRPVDLIVVPPNMQSLKVILEKLLLDNASDNISVGDFSISASVDSSSSGFLENGMSLPYPPSVSPPSPVVDSKFTENKQYPVDPSFPGIKNSMYASDEFRMFSFKVLRCSRSQSHDWTECPYVHPGEKARRRDLRRFSYSCMACPEFRKGACRHGDKCEYAHGIFECWLHPDQYRTRLCKDRPRCNKKVCFFAHDEKELRPLPSLTGSGVPSPRSSASAFNAMELAAAMNLLVGSPPSVSSFHPSNFSQPMPPSGNGISFQSAAWAQQN…	590			C-X5-H-X4-C-X3-H	CSRSQSHDWTECPYVH	C-X7-C-X5-C-X3-H	CPEFRKGACRHGDKCEYAH	C-X5-C-X4-C-X3-H	CKDRPRCNKKVCFFAH	Ank2	Family
MtTZF7	Medtr2g090605			Medicago truncatula	MTTICAEQHQQHKFHSSYQPLSPKKSLRDIDIPPRKLLTRRNTTAAVDIFSDDTILQKFLPHNDSDSDSDDPYSSDHFRMYEFKVRRCTRSRSHDWTDCPFAHPGEKARRRDPRRFHYSGTVCPEYRRGGCNRGDTCEFAHGVFECWLHPARYRTEACKDGKNCKRKVCFFAHTPRQLRILPVTSSSNEHFSCNKKNNKLLNNHVASKSNNCCLFCHCGGNGNGNGNGANNSPTSTLFGMSHFSSPPASPPMSPMKPRNGVSSLSRYGSSINSNNLRYRDMLIDLLGSFEGMNFNDGSSSASSSSPVSVSAAKALQIQNMGYLESLDVPEEQNQQQFIVSPSSSFDHQQHFNILSQSIHQNLTPSFNDVDNNIINNNMNMFLGNNDNLNKVVGGGDVNG…	415			C-X5-H-X4-C-X3-H	CTRSRSHDWTDCPFAH	C-X7-C-X5-C-X3-H	CPEYRRGGCNRGDTCEFAH	C-X5-C-X4-C-X3-H	CKDGKNCKRKVCFFAH
MtTZF8	Medtr3g029590			Medicago truncatula	MCGGPDKSKSIATSSSSSSSAAEGSNTVEDMKNLTVRTDDSFSSLLEHASNNDFEDFKVALDSDASLINEVGFWYVRQKGSNQIVLEHRTPLMVAASYGSIDILKLILSYPEADVNFSCGTDKSTALHCAASSGSVNAVDAIKLLLSAGADINSVDANGKRPVDVIVVPIVVPHKLEGVKTILEELLSDSASEGSVDDCSLPLSLISSSPGSSAPLSSAENGSPSSPVAPKFTDTAVNSTSEKKEYPVDPSLPDIKNSMYATDEFRMYSFKVRPCSRAYSHDWTECPFVHPGENARRRDPRKFHYSCVPCPDFRKGACRRSDMCEYAHGVFECWLHPAQYRTRLCKDGMGCNRRVCFFAHSPEELRPLYVSTGSAVPSPRSAASTANVMDMAAAMSLFP…	731			C-X5-H-X4-C-X3-H	CSRAYSHDWTECPFVH	C-X7-C-X5-C-X3-H	CPDFRKGACRRSDMCEYAH	C-X5-C-X4-C-X3-H	CKDGMGCNRRVCFFAH	Ank2	Family
MtTZF9	Medtr3g070880			Medicago truncatula	MENKFQNSTLLELSAIDDIEAFKREVEEKGYDVNEAGFWYCRKIGSKKMCYEKRTPLMIASLFGSIRVVKYIIETNMVNVNMAIGSENVTALHCAVAGGSKSKFEIVKLLLDAGADVDFLDEVVRQKLSVANSKELVAEKKDSGYAIDTSLPDINNGVFVTDEFRMYSFKVKTCSRGYTHDWTECPFVHPGENARRRDPRKYPYSCVPCPEFRKGTCQKKDSCEYSHGIFESLLHPSQYRTRLCKDEIRCTRKVCFFAHKHEELRPLYASTGSAMPSQESLPISNVSTPPMSPLVADSSPKNGNYMWKNKINLTPPSLQLKNALSARDLYQEMDLLHGVSMQPSTPSQFQSMSRLQLNQNRNHVQASYPFNNIVSSPMRKSSPFGFDSSAAMAAAVMNS…	517			C-X5-H-X4-C-X3-H	CSRGYTHDWTECPFVH	C-X7-C-X5-C-X3-H	CPEFRKGTCQKKDSCEYSH	C-X5-C-X4-C-X3-H	CKDEIRCTRKVCFFAH	Ank2	Family
OlTZF1	estExt_fgenesh1_pg.C_Chr_40023			Ostreococcus lucimarinus CCE9901	MSLSTSPVLAAAASNDLAQVRWLLERENVPVDFMGDWYAEPRNGGKGLERQRRTPCMVAASHGSLEVLLYVLQMGADPNMRSEDDERCTAMHCAAAGGAALSTDAIKTLLLFGADRNARDTYGRVPADCLPGTTSEANFNGSDAGGSSSGGSASTGGNGRGHGGPGSGAAVNSQGVVLQDPDDDTLMSDEFRMYEFKIRRCSRTRAHDWTECPYTHPGEKARRRDPRRFNYCGTACPEFRKGSCPQGDVCEYAHGVFECWLHPSRYRTQLCKDGAACDRRACFFAHHTSQLRVPTDAYGNPTGNLSPNTPSPTGSGSPQNGSPRQSSASLDWSMARNSESDSTHNMAAAMLKGNAMMGAGAGAFAANGAVPGMSFPPLPRVDSMLLQSQYGQQQSQQQH…	556			C-X5-H-X4-C-X3-H	CSRTRAHDWTECPYTH	C-X7-C-X5-C-X3-H	CPEFRKGSCPQGDVCEYAH	C-X5-C-X4-C-X3-H	CKDGAACDRRACFFAH	Ank2	Family
OsTZF1	LOC_Os05g10670	OsC3H35		Oryza sativa	MVRKRRDTARVNPTAVSGGGLSGLYSRASSSPPLHHSGSRRRLRTNTLPRRSWRRGEELESKMMMMGEGAHAPPWQQHVASPVSGVEGGGGRESEVVAAPYHLLDTLRHYLPSNEAAAAEDEEEAAAVAAAVDAYACDEFRMYEFKVRRCARGRSHDWTECPFAHPGEKARRRDPRRYCYSGTACPDFRKGGCKRGDACEFAHGVFECWLHPARYRTQPCKDGTACRRRVCFFAHTPDQLRVLPPSQQQGSNSPRGCGGGGAGAAASPLAESYDGSPLRRQAFESYLTKSIMSSSPTSTLVSPPRSPPSESPPLSPDAAGALRRGAWAGVGSPVNDVHVSLRQLRLGSPRSAPSCASFLPAGYQYGSPKSPAAAAAAALYSLPSTPTRLSPVTVTTASG…	464	C-X12-C-X10-C-X3-H	CDEFRMYEFKVRRCARGRSHDWTECPFAH	C-X5-H-X4-C-X3-H	CARGRSHDWTECPFAH	C-X7-C-X5-C-X3-H	CPDFRKGGCKRGDACEFAH	C-X5-C-X4-C-X3-H	CKDGTACRRRVCFFAH
OsTZF2	LOC_Os01g09620	OsC3H2		Oryza sativa	MMMMGEGVSSVPPWSHLPVSGVDVLGGGGGGGDEMTPYVIAALRDYLPANDVGVGADEEEEAAAMAAAVDAYACDEFRMYEFKVRRCARGRSHDWTECPFAHPGEKARRRDPRKYHYSGTACPDFRKGGCKRGDACEYAHGVFECWLHPARYRTQPCKDGTACRRRVCFFAHTPDQLRVLPAQQSSPRSVASSPLAESYDGSPLRRQAFESYLTKTIMSSSPTSTLMSPPKSPPSESPPLSPDGAAAIRRGSWPGVGSPVNDVLASFRQLRLNKVKSSPSGGWSYPSSSAVYGSPKAATGLYSLPTTPLASTATVTTASSFMPNLEPLDLGLIGDEEPVQRVESGRALREKVFERLSRDGAISGDATAFATAGVGLDVDWVSDLIN*	386	C-X12-C-X10-C-X3-H	CDEFRMYEFKVRRCARGRSHDWTECPFAH	C-X5-H-X4-C-X3-H	CARGRSHDWTECPFAH	C-X7-C-X5-C-X3-H	CPDFRKGGCKRGDACEYAH	C-X5-C-X4-C-X3-H	CKDGTACRRRVCFFAH
OsTZF3	LOC_Os03g49170	OsC3H24		Oryza sativa	MFLLMASVLPIRQAPMNGTPISASAAAGVDGVGAAVALAAATKKSAAAAAAVAEMAKTLTVDTDDAFAGLLELAADDDAEGLRRALERAPPAAADEAGLWYGRRKVLEHRTPLMVAATYGSLAVLRLLLSLPSVDVNRRCGSDGTTALHCAASGGSPSCVEAVKLLLAAGADADATDASGYRPADVISVPPKMFDAKIALQDLLGCPKAGHGVLRVVTRAANSMLSPVSSPTAEDARSPSAAVMMTTKFADLPRVVTSEKKEYPVDPSLPDIKNSIYASDEFRMYSFKIRPCSRAYSHDWTECPFVHPGENARRRDPRKYHYSCVPCPDFRKGVCRRGDMCEYAHGVFECWLHPAQYRTRLCKDGTSCNRRVCFFAHTTDELRPLYVSTGSAVPSPRAS…	764			C-X5-H-X4-C-X3-H	CSRAYSHDWTECPFVH	C-X7-C-X5-C-X3-H	CPDFRKGVCRRGDMCEYAH	C-X5-C-X4-C-X3-H	CKDGTSCNRRVCFFAH	Ank_4	Domain
OsTZF4	LOC_Os12g33090	OsC3H67		Oryza sativa	MGEPGGAEAAVSARLLELAADDNAAGLGELLAAWPSLADEPAPWYTPARGAEPLTPLMVAAVYGSVGCLDALLSPPYLVDPNRASASSLSTPLHLAAAGGSASAPAAVSRLLAAGADPALLDHLQRRASDLVALPPNSLPLKNHLLSLLGARKEWPPDPSLPDIKNGAYASDDFRMYSFKVRACSRAYSHDWTECPFVHPGENARRRDPRKYHYSCVPCPEFKKGAGCRRGDMCEYAHGVFESWLHPAQYRTRLCKDGVGCARRVCFFAHTPDELRPLYVSTGSAVPSPRGALEMAAAAAAMGMGLSSPGSSSFTPPLSPSAGGGGGGGGGSGGGGAWPQQPSVPALCLPGSAGNLHLSRLRTSLSARDMAVDELLAAAAAAADYDGLVASPASIRSAR…	619			C-X5-H-X4-C-X3-H	CSRAYSHDWTECPFVH	C-X8-C-X5-C-X3-H	CPEFKKGAGCRRGDMCEYAH	C-X5-C-X4-C-X3-H	CKDGVGCARRVCFFAH	Ank	Repeat
OsTZF5	LOC_Os05g03760	OsC3H33		Oryza sativa	MCSGPRKPSTPPLPQQQKEATVMAASLLLELAAADDVAAVRRVVEEEKVSLGVAGLWYGPSASGVARLGMERRTAAMVAALYGSTGVLGYVVAAAPAEAARASETDGATPLHMAAAGGAANAVAATRLLLAAGASVDALSASGLRAGDLLPRATAAEKAIRLLLKSPAVSPSSSPKKSASPPSPPPPQEAKKEYPPDLTLPDLKSGLFSTDEFRMYSFKVKPCSRAYSHDWTECPFVHPGENARRRDPRRYSYSCVPCPEFRKGGSCRKGDACEYAHGVFECWLHPAQYRTRLCKDEVGCARRICFFAHKPDELRAVNPSAVSVGMQPTVSSPRSSPPNGLDMAAAAAAMMSPAWPSSPASRLKTALGARELDFDLEMLALDQYQQKLFDKVSGAPSPR…	601			C-X5-H-X4-C-X3-H	CSRAYSHDWTECPFVH	C-X8-C-X5-C-X3-H	CPEFRKGGSCRKGDACEYAH	C-X5-C-X4-C-X3-H	CKDEVGCARRICFFAH	Ank	Repeat
OsTZF6	LOC_Os07g38090	OsC3H50		Oryza sativa	MGELADLVVVPSQPPLAGGRRDRLAALLELAAADDVDGLRGALAEGGEEAAELADGVGLWYGRSKAYEARTPLMVAATYGSAGVVSLLVGLGGCVDVNRRPGADGATALHCAASGGSRNAVAVVKLLLAAGADPATPDSAGRFPADVILAPPASPDALGDLEVLLGRRRALAVATSVASGSSSPPLSSSPDEGNRSPSSRSSSLSPITVDRGKKEYPVDPTLPDIKSSVYASDEFRMFAFKVRPCSRAYSHDWTECPFVHPGENARRRDPRKHPYTAVPCPNFRRPGGCPSGDSCEFSHGVFESWLHPSQYRTRLCKEGAACARRICFFAHDEDELRHVPHNSGAGLLSPRASSSIDMTAAAALGLLPGSPTRHFAPPPVSPSAGSNGGAAAAHWLQGS…	657			C-X5-H-X4-C-X3-H	CSRAYSHDWTECPFVH	C-X8-C-X5-C-X3-H	CPNFRRPGGCPSGDSCEFSH	C-X5-C-X4-C-X3-H	CKEGAACARRICFFAH	Ank2	Family
OsTZF7	LOC_Os05g45020	OsC3H37		Oryza sativa	MASREHLLLDPAALAVSWADPAAVEIPPELLAALGEYLSARRSDGEAEADAEAEADDEFMMYEFKVRRCARARSHDWTACPYAHPGEAARRRDPRRVAYTGEPCPDFRRRPGAACPRGSTCPFAHGTFELWLHPSRYRTRPCRAGVACRRRVCFFAHTAGELRAGSKEDSPLSLSPKSTLASLWESPPVSPVEGRRWVDGIDECDADAEMEELMFAMRELGLRKVRPSASSVTPVLPPVTDEDGPDFGWVSELVM*	255			C-X5-H-X4-C-X3-H	CARARSHDWTACPYAH	C-X10-C-X5-C-X3-H	CPDFRRRPGAACPRGSTCPFAH	C-X5-C-X4-C-X3-H	CRAGVACRRRVCFFAH
OsTZF8	LOC_Os01g53650	OsC3H10		Oryza sativa	MAYETSSDHQLAAAAEFLAALQVHLAGAEASSPTWGGRCAYDEDFMMYEFKVRRCPRSRAHEWTSCPYAHPGEAARRRDPSHVTYTGEPCPDFRVAARAACPRGSGCPFAHGTFETWLHPSRYRTRPCRSGMLCARPVCFFAHNDKELRIVGDDAAAATPSPRSPFTTSEDSPPPSPMDMKQIVLAMQQMDARKATRSVAPKTDMLQQELEEDAPELGWVSDLLM*	225			C-X5-H-X4-C-X3-H	CPRSRAHEWTSCPYAH	C-X10-C-X5-C-X3-H	CPDFRVAARAACPRGSGCPFAH	C-X5-C-X4-C-X3-H	CRSGMLCARPVCFFAH
OsTZF9	LOC_Os07g47240	OsC3H52		Oryza sativa	MAMHHMHDVFAQTTSIIGHEEEEVTIDPTKWGAWAHRGHRLWASMSEDFWIHVYKVQRCPRSSSHDWTSCPYAHKGERARRRDTRRFAYAAVSCPDYRPREAAPGAVPSCAHGLRCRYAHGVFELWLHPSRFRTRMCSAGTRCPRRICFFAHSAAELRDDPNSIASAILTPMPMPMPMSIPMRTPDADHHPRVSAMRDQLDLIEEAMRNRLRLYSNANANANVGSSSATAVATTTIPVSTLANGEGSTGKRCGCRRCVEEEDALLNGYPHYDLIMDLVDE*	280			C-X5-H-X4-C-X3-H	CPRSSSHDWTSCPYAH	C-X15-C-X5-C-X3-H	CPDYRPREAAPGAVPSCAHGLRCRYAH	C-X5-C-X4-C-X3-H	CSAGTRCPRRICFFAH
PaTZF1	MA_11306g0010	PaC3H1		Picea abies	MCGVLEHSKVSEDNEDNGKVELIEKQLNKMKETQKCFSILLELAANNDLIGFKQAVEEDGSAIDEISFWYGRHNGSKQMGLEQRTPLMIAALFGSIDILIYILSAYATCGIDVNLKCGSDRSTALHCAAAGGSSFAVEAVKLLLQSAADVNCFDANGKRPVDVIVVSPKPSNAKVILNNMLKAEYHSRAGALTKVLSRVSDYGNTDLSGRGSNSLGSPPHLSSSLEAQSPKVLMSFPKIPEASRNFADGIEKKEYPVDPSLPDIKNSVYSTDEFRMYSFKVRPCSRAYSHDWTECPFVHPGENARRRDPRKYHYTSVPCPEFRKGTCRRGDLCEFPEFRKGTCRRGDLCEFAHGVFECWLHPAQYRTRLCKDETNCTRRVCFFAHKPEELRPLSVFTGS…	786			C-X5-H-X4-C-X3-H	CSRAYSHDWTECPFVH	C-X9-C-X5-C-X3-H	CEFPEFRKGTCRRGDLCEFAH	C-X5-C-X4-C-X3-H	CKDETNCTRRVCFFAH	Ank2	Family
PaTZF2	MA_126170g0010	PaC3H2		Picea abies	MNMDNSISSPVLSPQFAFYSPSDGQGIATWIDANNVRSISEHLWKSNLHGVNQLFSDFCDSNGRLQWNMGIIEEDNGFEDQSSDEFRMYKFKVVICMRDTSHDWTRCPFAHRGERARRRHPSLYCGETCVNYKKGYCRKGLTCEFAHGLFESWLHPHRYRTKRCKDGVNCDRRVCFFAHRDEEIRFPSKPSSSKMKDHKNYSITPRNRSACTNVAIPQIYNALSQDVVGSPRGAHAALMLLEPLYMNSPLQYNSPSPSSSSVSSGSFPGSSLGSPGCDVGDVVTAFRNVGLQDEIYKINQSVSQNHVNGDDQYSSETGVHCGLQLLESGKKLRAEIYRKFWKDQIQKEYNTSAADQPDIAWVSELVEEPSKTESEHIFNELK	382			C-X5-H-X4-C-X3-H	CMRDTSHDWTRCPFAH	C-X7-C-X5-C-X3-H	CVNYKKGYCRKGLTCEFAH	C-X5-C-X4-C-X3-H	CKDGVNCDRRVCFFAH
PaTZF3	MA_17746g0010	PaC3H3		Picea abies	MCGGPEHLKPASPHEEGDKVKMAENQAIKVKEISESCSSLHELAANNDLIGFKKAMEEEGSKIDEVNFWYGRQNGSNQMVLEQRTPLMVAALYGSVDALKYILSIYVTCGADVNQACGSDNCTALHCAAVGGSACAVETVKLLLQSGGDVNCLDAYGRRPADVIMVSPKLTEVKVKLEEMLNAAGTGQTSPTKVANIIPGLPGLESKGMESMPSSTLLPLSVSLEASNNRSGCVHSPTSSPKSMEALKGFGDVNEKKEYPVDPSFPDIKNSIYTTDEFRMFSFKVRPCSRAYSHDWTECPFVHPGENARRRDPRRYHYSCVPCPDFRKGTCRRSDVCEYAHGVFECWLHPAQYRTRLCKDGTNCSRRVCFFAHTSEELRPLIVSTGSAVPSPRASSSLD…	666			C-X5-H-X4-C-X3-H	CSRAYSHDWTECPFVH	C-X7-C-X5-C-X3-H	CPDFRKGTCRRSDVCEYAH	C-X5-C-X4-C-X3-H	CKDGTNCSRRVCFFAH	Ank2	Family
PaTZF4	MA_329868g0010	PaC3H4		Picea abies	MSANFPACLDARGQAFAEVAFNLLILDSTIPRQRGLYKMCGGPEHFNPRVVYDSRAAGFDEENGVIASEKQDSVVKEMAESCSPALLELAANNDLVGFKQALEEGGSSVNERSLWYGRQIGFDQKMVLEQRTPLMVAALYGSLDVLSYILSEGRVDVNEACGSDMSTALHCAAAGGSILAIETVGVLIKAGADVNFKNAHGRKPADVIMVSPKLGSGFYLSEGGGCLFDEHGCAVSVPTSSPLFSSPEATSPAAVNSPLSSPPKSLDISKNCCDCSQKKEFAVDSSLPDIKNSIYSTDEFRMYSFKVRPCSRAYSHDWTECPFVHPGENARRRDPRKYHYSCVPCPDFRKGACRRGDVCEYAHGVFECWLHPAQYRTRLCKDGTNCCRRVCFFAHTPEE…	797			C-X5-H-X4-C-X3-H	CSRAYSHDWTECPFVH	C-X7-C-X5-C-X3-H	CPDFRKGACRRGDVCEYAH	C-X5-C-X4-C-X3-H	CKDGTNCCRRVCFFAH	Ank2	Family
PaTZF5	MA_88000g0010	PaC3H5		Picea abies	MIAALFGSVDVLNYILSTYATHGLDINSGCGSDNSTALHCAAAGGSAHVVETVKLLIQSGADANSLDAFGRRPADVIIVSPKLAHARSILEEMLNVAVGALLNSSIKFSSIMSDSSFHLPEFVQEEPTNSCGGEYNSSQSVSPFTSPPLSSSPETSYTTSPSLSPNSIELSKSSCDNNDKKEYPVDPSLPDIKNSIYSTDEFRMFSFKVRPCSRAYSHDWTECPFVHPGENARRRDPRRFHYSCVPCPEFRKGTCRRNDSCEYAHGVFESWLHPAQYRTRLCKDGTNCARRVCFFAHKPEELRPLYLSTGSAVPSPRITASMDMASLAPGSPSSVLMMSPFSPTNPSKNTLFTPPMSPSSPKSGHSSLAGAWSQSSLPMLHLPGGGSQTSRLRATLSAR…	691			C-X5-H-X4-C-X3-H	CSRAYSHDWTECPFVH	C-X7-C-X5-C-X3-H	CPEFRKGTCRRNDSCEYAH	C-X5-C-X4-C-X3-H	CKDGTNCARRVCFFAH	Ank2	Family
PaTZF6	MA_88541g0010	PaC3H6		Picea abies	MGPLPWSFFSDHSSDNHGNDSVHFMSPGRSGGLNLNEPQFSSSPNSDYMNSSPSSRFAGGRGFEEDRGALSIPDFSDMSFGYDAGQSNGDFLPYKDGRGEMGVRINNAFVGSAAPSPWLDDVICALQKYLPSNNEDEESLPAVDAYSCDEFRMYEFKVRRCMRGRSHDWTECPFAHPGEKARRRDPRRFHYSGTACPDFRKGTCRRGDACEFAHGVFECWLHPARYRTQPCKDGRSCKRRVCFFAHTPQQLRLLPGLSSPSSNSRSSASLHVASALKNFSLSASAAAYDGSPLRHALEGVVSSSPPGGSLMSSPTSTLVGHSQSPPSLSPPLSPSASPPLSPEPGWSNTYRVGLQKAVLNRQLPGHRRHVDRISSMPSESSRGLSSPRLMTLSDTNSQQ…	430	C-X12-C-X10-C-X3-H	CDEFRMYEFKVRRCMRGRSHDWTECPFAH	C-X5-H-X4-C-X3-H	CMRGRSHDWTECPFAH	C-X7-C-X5-C-X3-H	CPDFRKGTCRRGDACEFAH	C-X5-C-X4-C-X3-H	CKDGRSCKRRVCFFAH
PaTZF7	MA_98656g0010	PaC3H7		Picea abies	MPGVSAEQHFFTGSPSSVFGNRCCPVSRAFESQDLPKSFYAEPPELSPHSLTNMEYLQSLNLFSETSPNSEKSTYSKDSASVQKLFNKSLSFGSNGLGVDFGFNTTAMESENFLVSPRTVIESPDGISSLHKFLPSNNEEEASWPAVDAYSCDEFRMYEFKVRRCMRGRSHDWTECPFAHPGEKARRRDPRRFHYSGTGCPDFRKGSCRRGDACEYAHGVFECWLHPARYRTQPCKDGRNCRRRVCFFAHTPEQLRLLPGASQAQSHATTNFGNRNSFPMRNAVSGSYDGSPLRYAVSAAASLDGAFGYDGFDGNASPRGHLNYLCKAKAKAKASQISSPTSTLIGHSYSPPPLSPPLSPSASPPISPDSCLDSHVNYANSPIKSYLNSDTNTAPGPFT…	537	C-X12-C-X10-C-X3-H	CDEFRMYEFKVRRCMRGRSHDWTECPFAH	C-X5-H-X4-C-X3-H	CMRGRSHDWTECPFAH	C-X7-C-X5-C-X3-H	CPDFRKGSCRRGDACEYAH	C-X5-C-X4-C-X3-H	CKDGRNCRRRVCFFAH
PgTZF1	Pgl003644	PgC3H1		Picea glauca	MDISISSPVLSPQFAFYSPSDGQGIATWIDANNVRSISEHLWKSNLHGVNQLFSDFCDSNGRLQWNMGIIEEDKGFEDQSSNEFRMYKFKVVICMRDTSHDWTRCPFAHRGERARRRHPSLYCGETCVNYKKGYCRKGLTCEFAHGLFESWLHPHRYRTKRCKDGVNCNRRVCFFAHRDEEIRFPSKPSSSKMKDHKNYSITPRNRSACTNVVIPQIYNAISQDVVGSPRGAHAALMLLEPLYMNSPLQYNSPSPSSSSVSSGSFPGSSLGSPGCDVGDVVTAFRNVGLQDEIYKINQSVSQNHVNGDDQYSSESGVHCGLQLLESGKKLRAEIYRKFWKDQIQKEYNTSAADQPDIAWVSELVEEPSKTESEHIFNELK	380			C-X5-H-X4-C-X3-H	CMRDTSHDWTRCPFAH	C-X7-C-X5-C-X3-H	CVNYKKGYCRKGLTCEFAH	C-X5-C-X4-C-X3-H	CKDGVNCNRRVCFFAH
PgTZF2	Pgl008816	PgC3H2		Picea glauca	MAENQAIKVKEISESCSSLHELAANNDLIGFKKAMEEEGSKIDEVSFWYGRQNGSNQMVLEQRTPLMVASLYGSVDALKYILSIYVTCGADVNQACGSDNCTALHCAAVGGSACAVETVKLLLQSGGDVNCLDAYGRRPADVIMVSPKLTEVKVKLEEMLNAAGTGQTSPTKVANIIPGLPGLESKGMESMPSSTLLPLSVSLEASNNRSGCVHSPTSSPKSMEALKGFGDVNEKKEYPVDPSFPDIKNSIYTTDEFRMFSFKVRPCSRAYSHDWTECPFVHPGENARRRDPRRYHYSCVPCPDFRKGTCRRSDVCEYAHGVFECWLHPAQYRTRLCKDGTNCSRRVCFFAHTSEELRPLIVSTGSAVPSPRASSSLDMSSVMSPLAPGSPSSVSMMSP…	755			C-X5-H-X4-C-X3-H	CSRAYSHDWTECPFVH	C-X7-C-X5-C-X3-H	CPDFRKGTCRRSDVCEYAH	C-X5-C-X4-C-X3-H	CKDGTNCSRRVCFFAH	Ank2	Family
PgTZF3	Pgl008883	PgC3H3		Picea glauca	MAQFLSFSAFLNAERFYRYYXLNCFKIRTPNLKQRRIVGFVKSLVSLKMPGVSSEECQALSLDSFMPGASFFSDSNGYPNAVIGNGDFVSGIEFQGSELLMDQSQPGTEGFNFSNNETRCLFSKSLSFGSSPSSYRSDDFHHDSFAGSWSEAVKDEAFLSVPMSSSTHVGAMGGSSLAALHKYLPSNNEDEASWPAVDAYSCDEFRMYEFKVRRCMRGRSHDWTECPFAHPGEKARRRDPRRFHYSGTACPDFRKGSCRRGDACEFAHGVFECWLHPARYRTQPCKDGRNCRRRVCFFAHTPEQLRLLPGASVGSRNGFQSKNHEGSNLRHAVSFDGALAVAAYDGGGSSPVNHFGNGGGYFDGSQTGGSSPRGYLCGKSNLSCTSQFQMSSPTSTLVG…	629	C-X12-C-X10-C-X3-H	CDEFRMYEFKVRRCMRGRSHDWTECPFAH	C-X5-H-X4-C-X3-H	CMRGRSHDWTECPFAH	C-X7-C-X5-C-X3-H	CPDFRKGSCRRGDACEFAH	C-X5-C-X4-C-X3-H	CKDGRNCRRRVCFFAH
PgTZF4	Pgl009057	PgC3H4		Picea glauca	MPGVSAEQHFFTGSPSSVFGNRCCPVSRAFESQDLPKSFYAEPPELSPHSLTNMEYLQSLNLFSETSPNSEKSTYSKDSASAQKLFNKSLSFGSNGLGVDFGFNTTVMESENFLVSPRTVIESPDGISSLHKFLPSNNEEEASWPAVDAYSCDEFRMYEFKVRRCMRGRSHDWTECPFAHPGEKARRRDPRRFHYSGTGCPDFRKGSCRRGDACEYAHGVFECWLHPARYRTQPCKDGRNCRRRVCFFAHTPEQLRLLPGASQAQSHATTNFGNRNSFPMRNAVSGSYDGSPLRYAVSAAASLDGAFGYDGFDGNASPRGHLNYLCKAKAKAKASQISSPTSTLIGHSYSPPPLSPPLSPSASPPISPDSCLDSHVNYANSPIKSYLNSDTNTAPGSFT…	537	C-X12-C-X10-C-X3-H	CDEFRMYEFKVRRCMRGRSHDWTECPFAH	C-X5-H-X4-C-X3-H	CMRGRSHDWTECPFAH	C-X7-C-X5-C-X3-H	CPDFRKGSCRRGDACEYAH	C-X5-C-X4-C-X3-H	CKDGRNCRRRVCFFAH
PgTZF5	Pgl009106	PgC3H5		Picea glauca	MSSVSAEFSMGPLPWSFFSDHSSDNHGNDSVYFMSPGRSGGLNLNEPQFSSSPNSDYMNSSPSSRFAGGRGFEEDRGALSIPDFSDMSFGYDAGQSNGDFLPYKDGRGEMGVCINNAFVGSAASSPRLEDVICALQKYLPSNNEDEESLPAVDAYSCDEFRMYEFKVRRCMRGRSHDWTECPFAHPGEKARRRDPRRFHYSGTACPDFRKGTCRRGDACEFAHGVFECWLHPARYRTQPCKDGRSCKRRVCFFAHTPQQLRLLPGLSSPSSNSRSSASLHVASALKNFSLSASAAAYDGSPLRHALEGXREFESPGRISDVFPDFDIGGAFSVPSASVSTAVTICVSASSPEAGWSNTYRVGLQKAVLNRQLPGHRRHVERIPSMPSESSRGLSSPRLM…	524	C-X12-C-X10-C-X3-H	CDEFRMYEFKVRRCMRGRSHDWTECPFAH	C-X5-H-X4-C-X3-H	CMRGRSHDWTECPFAH	C-X7-C-X5-C-X3-H	CPDFRKGTCRRGDACEFAH	C-X5-C-X4-C-X3-H	CKDGRSCKRRVCFFAH
PhTZF1	Pahal.0003s0400			Panicum hallii	MMMMGEGVSVPPWSHHLPVSGVDVGGTTGGDEMTPYLLAALRQYLPCNDASADDDEEAAAAAMAAGVDGYGSDEFRMYEFKVRRCARARSHDWTECPFAHPGEKARRRDPRKYHYSGTACPDFRKGGCKRGDACEFAHGVFECWLHPARYRTQPCKDGTACRRRVCFFAHTPDQLRVLPAQQSSPRGAGAAASPLAESYDGSPLRRQAFESYLTKSIMSSSPTSTLMSPPKSPPSESPPLSPDGAAAFRRGSWPGVGSPVNEVLASLRQLRLSKANSSPAGGWSGYPSSAVAYGSPTAAGLYSLPSTPTAMGGFMANLEPLDVSFGGCDEEPVQRVESGRALRAKVFERLSREGAISGDAAAAIGGPDVGWVSDLIN*	377			C-X5-H-X4-C-X3-H	CARARSHDWTECPFAH	C-X7-C-X5-C-X3-H	CPDFRKGGCKRGDACEFAH	C-X5-C-X4-C-X3-H	CKDGTACRRRVCFFAH
PhTZF2	Pahal.0019s0073			Panicum hallii	MADAFWVYVYKVQRCPQVGNHDWTACPYAHKGERARRRDPRNFSYLAVTCPAFRESQQQQHLARTGAAPSCVRGLRCRYAHGVFELWLHPARFRTVMCEGGLRCPRRVCFFAHFPAELRGENDPVPLDGLPPLPPRVPRAPPSPAAPLSFPRRVDLAMQAMPGKVRLYGGAAGESQSPSAPAAAAEPVAAPVPALPPPPASPDDKEEPAVQNSRRASEDGSEDGDYPHFDLIKDMVL*	237			C-X5-H-X4-C-X3-H	CPQVGNHDWTACPYAH	C-X20-C-X5-C-X3-H	CPAFRESQQQQHLARTGAAPSCVRGLRCRYAH	C-X5-C-X4-C-X3-H	CEGGLRCPRRVCFFAH
PhTZF3	Pahal.0021s0398			Panicum hallii	MMMMGEGAHAPPWQQQPASAGMDGDDASPYSLLAALRHYLPSNEAAATAYEEDDEEALAAAAAVDAYACDEFRMYEFKVRRCSRGRSHDWTDCPYAHPGEKARRRDPRRYHYSGTACPDFRKGGCKRGDACEFAHGVFECWLHPARYRTQPCKDGTACRRRVCFFAHTPDQLRVLPPQQSSPRGAAASSPLAESYDGSPLRRQAFESYLTKSGIMSSSPTSTLVSPPRSPPSESPPMSPDAAGALRRGSWPGVGSPVNEVLASLRQLRLGGGGSPRSAPSSGSFLAGYPFGSPKSPAALYSLPSTPKRPSPVTVTTPSGATVMTVERLNLGLIGDEEPVMERVESGRALREKVFERLSKEATVPNDTAASANMEGAAPAAAPDVGWVSDLIN*	392	C-X12-C-X10-C-X3-H	CDEFRMYEFKVRRCSRGRSHDWTDCPYAH	C-X5-H-X4-C-X3-H	CSRGRSHDWTDCPYAH	C-X7-C-X5-C-X3-H	CPDFRKGGCKRGDACEFAH	C-X5-C-X4-C-X3-H	CKDGTACRRRVCFFAH
PhTZF4	Pahal.0053s0109			Panicum hallii	MGDLADLACAGEAARSHLAGGGRRDLLAELLELAAADDAAGFREKLAAAGGDAELADGVGLWYGRSKAYEPRTPLMVAATYGSAEVVALLLGLGCVDVNRRPGIDGATPLHCAASGGSRNAVAIVKVLLAAGADPVIPDATGRFPADVILAPPASPDALGDLEMLLGRRRGLAVTTSVPSGSSSPPLSSSPDEGNRSPSTRSSSLSPITVDRAKKEYPVDPTLPDIKSSVYASDEFRMFAFKVRPCSRAYSHDWTECPFVHPGENARRRDPRKHPYTAVPCPNFRRPGGCPSGDSCEFSHGVFESWLHPSQYRTRLCKEGAACARRICFFAHDEDELRHVPHNSGAGLLSPRASSSIDMTAAAALGLLPGSPTRHFVPTPLSPSATNNGGGAAAHWLQG…	672			C-X5-H-X4-C-X3-H	CSRAYSHDWTECPFVH	C-X8-C-X5-C-X3-H	CPNFRRPGGCPSGDSCEFSH	C-X5-C-X4-C-X3-H	CKEGAACARRICFFAH	Ank2	Family
PhTZF5	Pahal.0077s0103			Panicum hallii	MAKATHGERERKMRERRESDDSTDERERDRALRVLLKSPAVSPSSSPKKSASPPPAPEPRKEYPPDLTLPDLKSGLFSTDEFRMYSFKVKPCSRAYSHDWTECPFVHPGENARRRDPRRYSYSCVPCPEFRKGGACRKGDNCEYAHGVFECWLHPAQYRTRLCKDEVGCARRICFFAHKPEELRAVNPSAVSVGMQPAVSSPRSSPPNGLDMGMLNPAWPSSPASRLKTALAGRELDFDLELLALDQYQQKLFDKVSSPRASWGSAGGIGSQLPAAAPSRTVPDYTDLLGSVDPAMLSQLHALSLKQAGDMPAYNSMADTQLHMPTSPMVSANTAFGLDHSMAKAIMSSRASAFAKRSQSFIDRGGRAPATRSLMSQATTGAPSMLSDWGSPDGKLDWG…	459			C-X5-H-X4-C-X3-H	CSRAYSHDWTECPFVH	C-X8-C-X5-C-X3-H	CPEFRKGGACRKGDNCEYAH	C-X5-C-X4-C-X3-H	CKDEVGCARRICFFAH
PhTZF6	Pahal.0129s0023			Panicum hallii	MADASEAAATVSARLLELAAEDDAAALGDLLAAHPSLADEPAPWYSPARGAEPMTPLMVAAAYGSVSCLEVLLSPPHLVDPNRASPASLSTALHLAAAGGASSAPAAVSRLLAAGADPTFLDHLQRRPSDLVALPPNSLPLKNHLLSLLGARKEWPPDPSLPDIKNGAYASDDFRMYSFKVRACSRAYSHDWTECPFVHPGENARRRDPRKYHYSCVPCPEFKKGAGCRRGDMCEYAHGVFESWLHPAQYRTRLCKDGVGCARRVCFFAHTPEELRPLYVSSAGSRSAMEMAAAMGMGLPSPGASFTPPLSPSGGGTGVAGAWPQPNVPALCLPGSAGNLHLSRLRTSLSARSMAVDELLASAEYDGLVGSPASVRSARGKTLVPSNLDDLFSAEMAGA…	598			C-X5-H-X4-C-X3-H	CSRAYSHDWTECPFVH	C-X8-C-X5-C-X3-H	CPEFKKGAGCRRGDMCEYAH	C-X5-C-X4-C-X3-H	CKDGVGCARRVCFFAH	Ank2	Family
PhTZF7	Pahal.0209s0028			Panicum hallii	MMNSMPISASPAAGVDGGAVAAGTPRKNATAAAAVAEMARHLTVDTDDAFAGLLELAADDDAEGLRRALEHAPPAAADEAGLWYGRRKVLEHRTPLMVAATYGSLAALRLLVSLPSVDVNRRSGTDGTTALHCAASGGSRTAVEAVKLLLGAGADADATDDSGRRPADVISVPPKMFDAKFALQDLLGCPKAEHGMLRVVTRVATSEKKEYPVDPSLPDIKNSIYASDEFRMYSFKIRPCSRAYSHDWTECPFVHPGENARRRDPRKYHYSCVPCPDFRKGVCRRGDMCEYAHGVFECWLHPAQYRTRLCKDGTSCNRRVCFFAHTTDELRPLYVSTGSAVPSPRASATAAMEMAAAMGLMPGSPSSVSAVMTPFTPPMSPSGNGMPPSLGWQQPNVPT…	714			C-X5-H-X4-C-X3-H	CSRAYSHDWTECPFVH	C-X7-C-X5-C-X3-H	CPDFRKGVCRRGDMCEYAH	C-X5-C-X4-C-X3-H	CKDGTSCNRRVCFFAH	Ank_4	Domain
PhTZF8	Pahal.1867s0001			Panicum hallii	MPMYSMATDDRFQRRTTPSGGVHQSDPTAWCAWAHRGHRLWAAMPAAFWLYVYKVQRCPEMSSHDWKACPYAHIGERARRRDPRRFPYLAAPCAEYLASRRQHLLARTGAAPSCARGLWCRQAHGSFELWLHPSRFRTRMCERGVGCPRSICFFAHFPAELRGGGHAGRAPPVRRRWRSSVICIPCHRRCCHVGAGAGAAAGLAGRRGSRRQERQLLI*	218			C-X5-H-X4-C-X3-H	CPEMSSHDWKACPYAH	C-X20-C-X5-C-X3-H	CAEYLASRRQHLLARTGAAPSCARGLWCRQAH	C-X5-C-X4-C-X3-H	CERGVGCPRSICFFAH
PhTZF9	Pahal.7198s0001			Panicum hallii	LLAALGEYLSAGHAGDGDAAEAEADAEADDEFMMYEFKVRRCVRPRSHDWTACPYAHPGEAARRRDPRRVAYAGEPCPDFRRRPGAACPRGSGCPFAHGTFELWLHPSRYRTRPCRAGAACRRRVCFFAHAAAELRAASKDDGGSLSLSPKSTLASLWESPPVSPVEGRMRWLDAVDEASDADAEVEELMLAMRELSFRKAAAASALVAAPVLPPVTEEDGPDLGWVSELV	231			C-X5-H-X4-C-X3-H	CVRPRSHDWTACPYAH	C-X10-C-X5-C-X3-H	CPDFRRRPGAACPRGSGCPFAH	C-X5-C-X4-C-X3-H	CRAGAACRRRVCFFAH
PpaTZF1	Phpat.005G052800	PpaC3H1		Physcomitrella patens	MLAVLQRQQERQFIGGGVESAFMSGGAGGLSSLEGGVSSHESMVDYVPMSQHMQTQHAMRRLNSFSPSVSKEGEGAMNGVSPQVFQRSQSFGGGGGGATVHSHAFNNLFSSPPSSPVSKGECLGLSLLEEESLMEVGGGKASFFEEVGKGGGRAELRGLSLAPGSPLGGGGSSMGSPTFSDALFNKFLPSNNEDEEAWPAVDMYGCDQFRMFEFKVRRCMRGRSHDWTECPFAHPGEKARRRDPRRFHYSGTACPDFRKGSCRRGDMCEFAHGVFECWLHPARYRTQPCKDGRNCRRRVCFFAHTPEQLRLLPAAAQAATTAARNGGSYDGSPRASVAASYDGAFAYEGVSYDGASVGLVGSALSHFSGYSSSGHSGAGCVASQNSSPRSTLVGHAQYP…	643	C-X12-C-X10-C-X3-H	CDQFRMFEFKVRRCMRGRSHDWTECPFAH	C-X5-H-X4-C-X3-H	CMRGRSHDWTECPFAH	C-X7-C-X5-C-X3-H	CPDFRKGSCRRGDMCEFAH	C-X5-C-X4-C-X3-H	CKDGRNCRRRVCFFAH
PpaTZF2	Phpat.005G052900	PpaC3H2		Physcomitrella patens	MLAVLQRQQERQFIGGGVESAFMSGGAGGLSSLESGVSSHESMVDYVPMSQHMQTQHAMRRLNSFSPSVSKEGEGAMNGVSPQVFQRSQSFGGGGGGATVHSHAFNNLFSSPPSSPVSKGECLGLSLLEEESLMEVGGGKASFFEEVGKGGGRAELRGLSLAPGSPLGGGGSSMGSPTFSDALFNKFLPSNNEDEEAWPAVDMYGCDQFRMFEFKVRRCMRGRSHDWTECPFAHPGEKARRRDPRRFHYSGTACPDFRKGSCRRGDMCEFAHGVFECWLHPARYRTQPCKDGRNCRRRVCFFAHTPEQLRLLPAAAQAATTAARNGGSYDGSPRASVAASYDGAFAYEGVSYDGASVGLVGSALSHFSGYSSSGHSGAGCVASQNSSPRSTLVGHAQYP…	643	C-X12-C-X10-C-X3-H	CDQFRMFEFKVRRCMRGRSHDWTECPFAH	C-X5-H-X4-C-X3-H	CMRGRSHDWTECPFAH	C-X7-C-X5-C-X3-H	CPDFRKGSCRRGDMCEFAH	C-X5-C-X4-C-X3-H	CKDGRNCRRRVCFFAH
PpaTZF3	Phpat.006G048400	PpaC3H3		Physcomitrella patens	MLAVLQRQQERQFVGGGRESPFMSGGAGGLASLDGGGSSSLSLYESMVDYVPMSQHVQAQHAMRRLNSFSPAAMHDAEAPVDGASGGVYQRSHSFGGGGSAGLHAFNNFFSSPPSSPVSRGEFSGFSMADEESLIEAGSGKGGFFEEAGKGAGRADLRGLSLGPASPLGAGGSSMGSPTFSDALFNKFLPSNNEDEEAWPVVDMYGCDQFRMFEFKVRRCMRGRSHDWTECPFAHPGEKARRRDPRRYHYSGTACPDFRKGSCRRGDACEFAHGVFECWLHPARYRTQPCKDGRNCRRRVCFFAHTPEQLRLLPAAAQAATTGGRSGGGYDGSPRAGAAASYDGAFGYESLSYDGASGVHGLSHLSGYSSSAHSGAGCVASQNSSPRSTLVGHAQYPPP…	634	C-X12-C-X10-C-X3-H	CDQFRMFEFKVRRCMRGRSHDWTECPFAH	C-X5-H-X4-C-X3-H	CMRGRSHDWTECPFAH	C-X7-C-X5-C-X3-H	CPDFRKGSCRRGDACEFAH	C-X5-C-X4-C-X3-H	CKDGRNCRRRVCFFAH
PpaTZF4	Phpat.006G048600	PpaC3H4		Physcomitrella patens	MGSPTFSDALFNKFLPSNNEDEEAWPVVDMYGCDQFRMFEFKVRRCMRGRSHDWTECPFAHPGEKARRRDPRRYHYSGTACPDFRKGSCRRGDACEFAHGVFECWLHPARYRTQPCKDGRNCRRRVCFFAHTPEQLRLLPAAAQAATTGGRSGGGYDGSPRAGAAASYDGAFGYESLSYDGASGVHGLSHLSGYSSSAHSGAGCVASQNSSPRSTLVGHAQYPPPLSPPLSPSGSPPPSPGSAEEWGANAGSFASGSMSGAQSGMSLQATLQQAAQARGLGGHGQTSAVPAHRRHLDRLNSMPTLSIPSAGEHRGLHSGMHPGSAPTSPAGVPQKSMMELIATLQQLEIRGAPPASAAQWLQQQYTTGPSPLRRCSQSVPGTPTKVSGRWDQKERWEVE…	460	C-X12-C-X10-C-X3-H	CDQFRMFEFKVRRCMRGRSHDWTECPFAH	C-X5-H-X4-C-X3-H	CMRGRSHDWTECPFAH	C-X7-C-X5-C-X3-H	CPDFRKGSCRRGDACEFAH	C-X5-C-X4-C-X3-H	CKDGRNCRRRVCFFAH
PpTZF1	ppa002189m.g			Prunus persica	MNNHLTVETEDTFASLLELAANNDIESFKRSIERDPSAIDEIGLWYCRQKGSKQMVNEQRTPLMVAAIYGSIDVIKLILSLSDADVNRACGLDRSTALHCAASGGAENAVDVVRLLLAAGADPNLVDANGHRPVEVIVVPPRLQNVRLALEELLMINGSAGEQILTVSTRTLHSSSPPLSASPENGSPSALDFTCSPTKSKFYNLPVSSASEKKEYPVDPSLPDIKNSIYSTDEFRMYSFKVRPCSRAYSHDWTECPFVHPGENARRRDPRKFHYSCVPCPDFRKGACRRGDMCEYAHGVFECWLHPAQYRTRLCKDGTSCARRVCFFAHTAEELRPLYVSTGSAVPSPRSSTSGASAMDFAAAMSLLPGSPSSVNVMSPSPFTPPMSPSANGMSHSSL…	703			C-X5-H-X4-C-X3-H	CSRAYSHDWTECPFVH	C-X7-C-X5-C-X3-H	CPDFRKGACRRGDMCEYAH	C-X5-C-X4-C-X3-H	CKDGTSCARRVCFFAH	Ank2	Family
PpTZF2	ppa002251m.g			Prunus persica	MCSGSKRKPSSTDLIMEREKQEGMRYSFSILLELSASDDLDGFKRAVEEEGHDVDEASYWYGRLIGSKKMGFEERTPLMIAAMFGSKNVLNYILQTCLVDVNRACGSDRATALHCAAAGGSSASAEVVKLLLATSADASSLDANGNQAGDLIAPAYSSTFNSRKKALEVMLKGVPSIDEPFDFSEQMVYETEGQEQQEITTPCASKDGTEKKEYPIDLSLPDIKNGIYSTDEFRMYTFKVKPCSRAYSHDWTECPFVHPGENARRRDPRKYHYSCVPCPEFRKGACRQGDACEYAHGIFECWLHPAQYRTRICKDETGCTRRVCFFAHKPEELRPLYASTGSAVPSPRSFSANASSLDMGSISPLSLNSPSMLIPPASTPPMTPSGASSPRSGNMWQNQ…	695			C-X5-H-X4-C-X3-H	CSRAYSHDWTECPFVH	C-X7-C-X5-C-X3-H	CPEFRKGACRQGDACEYAH	C-X5-C-X4-C-X3-H	CKDETGCTRRVCFFAH	Ank2	Family
PpTZF3	ppa002415m.g			Prunus persica	MCKGSKDKLSPSNFTMESGFPKQNSVLVELSASDNLDAFRSEVQEKGFHVDEAGFWYGRRIGSKKMGFEERTPLMIAAMFGSTKVLKYIIQSGKADVNRSCGSDKVTALHCATAGGSTASLEVVKLLLDASADANCVNANGNKPIDLIAPALKSPCSSRRKTMEMLLKGDMSVMESDQIANQEGDQQKFPSPQLSKDGSEKKEYPIDISLPDINNGIYGTDEFRMYTFKVKPCSRAYSHDWTECPFVHPGENARRRDPRKYPYSCVPCPEFRKGSCQKGDVCEYAHGVFESWLHPAQYRTRLCKDETGCTRKVCFFAHRPEELRPVYASTGSAMPSPRSMSVSAADMASPLALGSSPMSQPTTSTPPMSPLATSSSPKNGALWQNKLNLTPPALQLPGS…	675			C-X5-H-X4-C-X3-H	CSRAYSHDWTECPFVH	C-X7-C-X5-C-X3-H	CPEFRKGSCQKGDVCEYAH	C-X5-C-X4-C-X3-H	CKDETGCTRKVCFFAH	Ank2	Family
PpTZF4	ppa007297m.g			Prunus persica	MMLGEPHRPNPTVHVPPWLQLDDPTAEVYSPFPLSGVSVNSEGNANGADYNSPYYLHEALTTFQRYLPSNETDPDSDSDISVRESDSPVDAYSCDHFRMFEFKVRRCARGRSHDWTECPYAHPGEKARRRDPRKYHYSGTACPDFRKGHCKKGDACEFAHGVFECWLHPARYRTQPCKDGTSCKRRVCFFAHTPEQLRVLPQQSPRGSNSLSTAESYDGSPLRQAIEAAASCGKTLPFLSSTPEESPEISPPVSPMTRSLSRSLGSNSVNEVVASLRNLQLGKVKSLPSSWNVQVGSSGLPSTPTRVPGRSGIGYLDFCEEGCEEEPAMERVESGRGLRAKMFERLREENSLGRVESGPSGGAPDVGWVSELVK*	374	C-X12-C-X10-C-X3-H	CDHFRMFEFKVRRCARGRSHDWTECPYAH	C-X5-H-X4-C-X3-H	CARGRSHDWTECPYAH	C-X7-C-X5-C-X3-H	CPDFRKGHCKKGDACEFAH	C-X5-C-X4-C-X3-H	CKDGTSCKRRVCFFAH
PpTZF5	ppa007432m.g			Prunus persica	MMLGEPTRLHPTLQVPPWDPFDDLTPTSPFSAPNPSVNVNSNAGNGDYSPLSPMFLDSLAALHRYLPSNESDSLGDDPDMPMNPISCDQFRMFEFKVRRCARGRSHDWTECPYAHPGEKARRRDPRKYHYSGAACPEFRKGHCAKGDSCEFAHGVFECWLHPARYRTQPCKDGLGCHRRVCFFAHTPEQLRVLPGQSPRTHGSGAFDSYSYGSSPTSILISPPISPPSDSPPMSPNSPQLGCNSVSELVASMRNFKLAKMKMSAPPAWGPQMGSGFGSSPRGSALRPAFCSLPSTPTRTSGRAGPGAVDIWDHPCEEEPAMERVESGRDLRARMYARLSKENSMGRVGRVDSGMSAPDVGWVSELVSE*	368	C-X12-C-X10-C-X3-H	CDQFRMFEFKVRRCARGRSHDWTECPYAH	C-X5-H-X4-C-X3-H	CARGRSHDWTECPYAH	C-X7-C-X5-C-X3-H	CPEFRKGHCAKGDSCEFAH	C-X5-C-X4-C-X3-H	CKDGLGCHRRVCFFAH
PpTZF6	ppa015121m.g			Prunus persica	MTSVCAEQQHKFHPSHQLLSSKKSLHNTTIDIPPRKLLTRRTQTQDFPSSSPDMYSPRFSTADEALLRKFLPYNAAADDSDEDDAHSSDPYSSDHFRMFEFKVRRCTRSRSHDWTDCPFAHPGEKARRRDPRRYHYSGTVCADYRRGSCSRGDSCEFAHGVFECWLHPARYRTEACKDGKQCKRKVCFFAHTPHQLRVLPVQSSADHTAAALSPTPKKKYGHLSNSVGSPGSNQHCCLFCHSAVTTSSPTSTLLGMSHLSPPLSPAGNHCSSVNGFHNSPVMSRCSGLGLGLDQMHASTGGMMSYKDVLAELVNSLEAVKFSEAAASSPINPNAPRWVDVSFNSTDDVDQQQQFILSPSTPSPSRPFGGRGINFSDGDENSSSRKSSLLGFDDNYYKLN…	429			C-X5-H-X4-C-X3-H	CTRSRSHDWTDCPFAH	C-X7-C-X5-C-X3-H	CADYRRGSCSRGDSCEFAH	C-X5-C-X4-C-X3-H	CKDGKQCKRKVCFFAH
PpTZF7	ppa025636m.g			Prunus persica	MANPIKVLETEHSSCSLLELAADNDVDGFKQSISEASIVNEIGLWYGRDRASRRMVLEHRTPLMVASKYGSVDVVKLILSLSEADVNCSPCGDKSTALHCAASGGSENAVDTVKVLLLAGADPNAIDANGCCPFDVIVSPLNCSNLKVVLQELLQYDGSACQLDLHVSNVCCRSSSPSLSSSPKNASLPSSIPDSTCNSDDIHVSSAPEKKEYPFDPSFPNIKNSIYSTDEFRMFSFKIRPCSRAYSHDWTECPFVHPGENARRRDPRKFHYSCMPCLDYRKGTCKRGDLCEYAHGVFECWLHPAQYKTRLCKDGMSCLRQVCFFAHKPEEMRPVYVSTGSAMPSPHSATSSAAFMDMAAALNLLPGSPKAVQAMLPSPFSPPISPGNGISDSCMAWPQ…	691			C-X5-H-X4-C-X3-H	CSRAYSHDWTECPFVH	C-X7-C-X5-C-X3-H	CLDYRKGTCKRGDLCEYAH	C-X5-C-X4-C-X3-H	CKDGMSCLRQVCFFAH	Ank2	Family
PpTZF8	ppa027009m.g			Prunus persica	MYMFHHPISQAPYYLHVWLATQITPSPPLIPRPVHQGYYELPNPYLSQYPYQYQYQYYPGHLMGPAQYNDPIMDNAIYGSDEFRMYAYKVKRCPRMRSHDWTECPYAHRGEKAQRRDPRQYSYAAIACPAYRNGRCHKGDLCDLSHGVFEYWLHPDRYRTRACNGTPHCMRRVCFFAHTPDELRPEPEFYPRKFYVPHPYDQYPRRPYRPHNCAYRAVQAGRGMYGGGHRGGRSATVEEYEMILKNKKIMDDSFGKVESFLNSLRSLTLSDEPFEFEDEIEAMDIYEMVEAAPSVSELPEFDWVTELLQ*	309			C-X5-H-X4-C-X3-H	CPRMRSHDWTECPYAH	C-X7-C-X5-C-X3-H	CPAYRNGRCHKGDLCDLSH	C-X5-C-X4-C-X3-H	CNGTPHCMRRVCFFAH
PsTZF1	Psi000775	PsC3H1		Picea sitchensis	MAENQAIKVKEISESCSSLHELAANNDLIGFKKAMEEEGSKIDEVNFWYGRQNGSNQMVLEQRTPLMVAALYGSVDALKYILSIYVTCGADVNQACGSDNCTALHCAAVGGSACAVETVKLLLQSGGDGIAFDAYGRRPPDVIMVSPKLTEVKVKLEEMLNAAGTGQTSPTKVANIIPGLPGLESKGMESMPSSTLLPLSVSLEASNNRSGCVHSPTSSPKSMEALKGFGDVNEKKEYPVDPSFPDIKNSIYTTDEFRMFSFKVRPCSRAYSHDWTECPFVHPGENARRRDPRRYHYSCVPCPDFRKGTCRRSDVCEYAHGVFECWLHPAQYRTRLCKDGTNCSRRVCFFAHTSEELRPLIVSTGSAVPSPRASSSLDMSSVMSPLAPGSPSSVSMMSP…	747			C-X5-H-X4-C-X3-H	CSRAYSHDWTECPFVH	C-X7-C-X5-C-X3-H	CPDFRKGTCRRSDVCEYAH	C-X5-C-X4-C-X3-H	CKDGTNCSRRVCFFAH	Ank2	Family
PsTZF2	Psi000888	PsC3H2		Picea sitchensis	MAQFLSFSAFLNAERFYRYYXLNCFKIRTPDLKQRRIVGFVKSLVTLKMPGVSSEECQALSLDSFMPGASFFSDSNGYPNAVIGNGDFVSGIEFQGPELLMDQSQPGAEGFNFSNNETRCLFSKSLSFGSSPSSYRSDDFHHDSFAGSWSEAVKDEAFLSVPMSSSTHVGAMGGSSLAALHKYLPSNNEDEASWPAVDAYSCDEFRMYEFKVRRCMRGRSHDWTECPFAHPGEKARRRDPRRFHYSGTACPDFRKGSCRRGDACEFAHGVFECWLHPARYRTQPCKDGRNCRRRVCFFAHTPEQLRLLPGASVGSRNGFQSKNHEGSNLRHAVSFDGALAVAAYDGGGSSPVNHFGNGGGYFDGSQTGGSSPRGYLCGKSNLSCTSQFQMSSPTSTLVG…	629	C-X12-C-X10-C-X3-H	CDEFRMYEFKVRRCMRGRSHDWTECPFAH	C-X5-H-X4-C-X3-H	CMRGRSHDWTECPFAH	C-X7-C-X5-C-X3-H	CPDFRKGSCRRGDACEFAH	C-X5-C-X4-C-X3-H	CKDGRNCRRRVCFFAH
PsTZF3	Psi008251	PsC3H3		Picea sitchensis	MDISISSPVLSPQFAFYSPSDGQGIATWIDANNVRSISEHLWKSNRHGVNQLFSDFCDSNGRLQWNMGIIEEDNGFEDQSSDEFRMYKFKVVICMRDTSHDWTRCPFAHRGERARRRHPSLYCGETCVNYKKGYCRKGLTCEFAHGLFESWLHPHRYRTKRCKDGVNCNRRVCFFAHRDEEIRFPSKPSSSKMKDHKNLQITPRNRSACTNVVIPQIYNAISQDVVG	227			C-X5-H-X4-C-X3-H	CMRDTSHDWTRCPFAH	C-X7-C-X5-C-X3-H	CVNYKKGYCRKGLTCEFAH	C-X5-C-X4-C-X3-H	CKDGVNCNRRVCFFAH
PtaTZF1	Pta006434	PtaC3H1		Pinus taeda	MGPLPWSFFSDHSSGSHGDDSVCFMSPVRSGGLNLNEIQYSSSSPTSSDYMNSSPSRFAASRGFEDDRSALSFPDFPDMSCGYESNGDAAAFVQKDARGEMPGIRLNNAFVGSSSPRLEDVFCALQKYLPSNNEDEESLPAVDAYSCDEFRMYEFKVRRCMRGRSHDWTECPFAHPGEKARRRDPRRFHYSGTACPDFRKGTCRRGDACEFAHGVFECWLHPARYRTQPCKDGRSCKRRVCFFAHTPQQLRLLPALSSPSSNSRSSTALHVASALKNYSLSASAAAYDGSPLRQALEGIVSSSTHGGSLISSPTSTLVGHSQSPPPLSPPLSPSASPPLSPEPGWSNTYRVGLQKAVLNRQIPGHRRHVERIASMPSEASRGLASPRLMTLSDTTSQQQ…	515	C-X12-C-X10-C-X3-H	CDEFRMYEFKVRRCMRGRSHDWTECPFAH	C-X5-H-X4-C-X3-H	CMRGRSHDWTECPFAH	C-X7-C-X5-C-X3-H	CPDFRKGTCRRGDACEFAH	C-X5-C-X4-C-X3-H	CKDGRSCKRRVCFFAH
PtaTZF2	Pta006549	PtaC3H2		Pinus taeda	MEYLQSLNLFSETSPNSEKSRYSKDSASVQKLFNKSLSFGSNGLGVDFGGMESENFLVSPRTVIESPDGISSLHKFLPSNNEEEASWPAVDAYSCDEFRMYEFKVRRCMRGRSHDWTECPFAHPGEKARRRDPRRFHYSGTGCPDFRKGSCRRGDACEYAHGVFECWLHPARYRTQPCKDGRNCRRRVCFFAHTPEQLRLLPGASQAQSHASSNFGNRNSFQMRNAFSGSYDGSPLRYAVTAAASLDGAFGYDGFDGNASPRGPLNYLCKAKVKAKASQISSPTSTLVGHSYSPPPLSPPLSPSASPPISPGSCLDSPVNYANSAVKCFPKSETNTAPVSFTPRGHLEKLISIPPPNLDPSPLSPAVHSPAPSSKLIMEGLINTLQRMEINGDTLPWRQ…	480	C-X12-C-X10-C-X3-H	CDEFRMYEFKVRRCMRGRSHDWTECPFAH	C-X5-H-X4-C-X3-H	CMRGRSHDWTECPFAH	C-X7-C-X5-C-X3-H	CPDFRKGSCRRGDACEYAH	C-X5-C-X4-C-X3-H	CKDGRNCRRRVCFFAH
PtTZF1	Potri.018G058600	PtC3H72	POPTR_0018s04720.1	Populus trichocarpa	MMIGEHPHHHPNPTVQIPQWDPYDDQTTSPSPSTIPSSPFTNFNALDSLTALHRYLPSNEPDPSFEDELDLPVDAFSCDHFRMYVFKVRRCGRGRSHDWTECPYAHPGEKARRRDPQRYHYSGTACPEFRKGGCKKGDSCEFAHGVFECWLHPARYRTQPCKDGPACRRRVCFFAHTPEQLRLLPQHSPKGNGSGSWELDFGSLVMHPLDSYLTKAGSFVSSPTSILTSPPVSPPSDSPPMSPVSPQVIGGSGSGSFNSMSELLASMRGLQLGKMKIGSPVGSWGVQSGSRFGSPRGSSLRPGFCSLPSTPTRTMATRSGLGQLDIWGDSSTCEEEPAMERVESGRDLRAKIYAKLSKENSLDPDRVESAVSGPDVGWVSELVK*	384	C-X12-C-X10-C-X3-H	CDHFRMYVFKVRRCGRGRSHDWTECPYAH	C-X5-H-X4-C-X3-H	CGRGRSHDWTECPYAH	C-X7-C-X5-C-X3-H	CPEFRKGGCKKGDSCEFAH	C-X5-C-X4-C-X3-H	CKDGPACRRRVCFFAH
PtTZF10	Potri.016G053700_1	PtC3H39	POPTR_0016s05410.1	Populus trichocarpa	MCCRLERLKLAATPTPPTIYFDKSRPSNIDMNHLTIKTEDAFASLLELAANNDVEGFKKSIECDPSCADEIGLWYGRQKGSKQMVNDLRTPLMVAATYGSIDVIKVILSLSDVDVSRSCGADKSTALHCAASGGAVNAVDVVKLLLAAGADCNLVDANGHRPIDVINVPPKLQDARLILEEFLAADGSLVEHEHNLRVSIATMNSNSPPLSPSRENGSPLSGSDSPMKSKLYEAPVSFVSERKEYPVDPSLPDIKNSIYSTDEFRMYSFKVRPCSRAYSHDWTECPFVHPGENARRRDPRKFHYSCVPCPDFRKGACRRGDMCEYAHGVFECWLHPAQYRTRLCKDGTNCARRVCFFAHTVEELRPLYVSTGSAVPSPRSGTSGAAAMDFASAMNLLPG…	732			C-X5-H-X4-C-X3-H	CSRAYSHDWTECPFVH	C-X7-C-X5-C-X3-H	CPDFRKGACRRGDMCEYAH	C-X5-C-X4-C-X3-H	CKDGTNCARRVCFFAH	Ank2	Family
PtTZF11	Potri.006G053800	PtC3H36	POPTR_0006s05240.1	Populus trichocarpa	MCCRLERLKLAATPTLPTISSDENLPSNIVMNHLTVETEDTFASLLELAANNDVEGFKQSIERDLSCVDEIGLWYGRKKGSKQMVNEHRTPLMVASTYGSIDVIKVILSLSYVDVNRSCGVEKSTALHCAASGGAVNAVDVVKLLLAAGADCNLADANGHRPIDVIVVPPKLQDVRLVLKDLLAADGSHVEQNLRVSIATENSNSPPLSPSMENGSPLSGSDSPTKAKLNDAPLASEKKEYPVDPSLPDIKNSIYSTDEFRMYSFKVRPCSRAYSHDWTECPFVHPGENARRRDPRKFHYSCVPCPDFRKGACRRGDMCEYAHGVFECWLHPAQYRTRLCKDGTNCARRVCFFAHTVEELRPLYVSTGSAVPSPRSSTSGATAMDFAAAMNLLSGSPSA…	735			C-X5-H-X4-C-X3-H	CSRAYSHDWTECPFVH	C-X7-C-X5-C-X3-H	CPDFRKGACRRGDMCEYAH	C-X5-C-X4-C-X3-H	CKDGTNCARRVCFFAH	Ank2	Family
PtTZF12	Potri.009G046800_1	PtC3H91	POPTR_0009s05150.1	Populus trichocarpa	MENEFQKQDGVCCDFSLLLELSASNDLTGFKRAIEVEGHDIDEPGLWYGRRIGSKKMGFEERTPLIIAALYGSKDVLNYILETGHVDVNRGYGSDGATALHCAAAGGSSSAHEVARLLLDASADPNSVDAKGNHPGDLIAPVVESGSNSTRKTLEIMLKGGSSGEESCVLAYQIVNEMDGLEQQEISTPRVSKDGHEKKEYPIDLTLPDIKNGIYGTDEFRMYTFKVKPCSRAYSHDWTECPFVHPGENARRRDPRKYHYSCVPCPEFRKGSCRQGDACEYAHGIFECWLHPAQYRTRLCKDETGCARRVCFFAHKPEELRPLYASTGSAVPSPRSYSANCSNLDMSSISPLSLGSPSVLIPSTSSPPTPSGSSSPIGGWTNHSNVVPPALQLPGSRLK…	688			C-X5-H-X4-C-X3-H	CSRAYSHDWTECPFVH	C-X7-C-X5-C-X3-H	CPEFRKGSCRQGDACEYAH	C-X5-C-X4-C-X3-H	CKDETGCARRVCFFAH	Ank2	Family
PtTZF13	Potri.001G252600	PtC3H90	POPTR_0001s25960.1	Populus trichocarpa	MCSGTKRKPTHTGFNMENEFRKEDGVCYDFSGLLELSALNDLIGFKKAIEEEGHDVDMPGLWYGRRIGSKKMGFEERTPLMIAALFGSKDVLNYILETGHVDVNRGYGSDGATALHCAAAGGSSSAPEVARLLLDASADPNSVDANGNLPGDLIAPVVKSGSNSRRKTLEIMLKGGTSGEETCVLADQIVDEMDGMEQQEVPMPRVSKDGSEKKEYPIDLTLPDIKNGMYGTDEFRMYTFKVKPCSRAYSHDWTECPFVHPGENARRRDPRKYHYSCVPCPEFRKGSCRQGDACEYAHGIFECWLHPAQYRTRLCKDETGCTRRVCFFAHKPEELRPLYASTGSAVPSPRSYSANGSIFDMSSISPLSLGSSSVLMPSTSTPPMTPSGSSSPMGGWTNQ…	704			C-X5-H-X4-C-X3-H	CSRAYSHDWTECPFVH	C-X7-C-X5-C-X3-H	CPEFRKGSCRQGDACEYAH	C-X5-C-X4-C-X3-H	CKDETGCTRRVCFFAH	Ank2	Family
PtTZF14	Potri.010G187900_2	PtC3H33	POPTR_0010s19520.1	Populus trichocarpa	MCTGSKSDLPPLNPIMEDKSYSQKGSLLYKCSVLLELSASDDLAGFKIEVEQKGLDIDEASYWYGRRIGLKKMGFEERTPLMIAAMFGSAHVLKYIIETGKVNVNRVCGSDRVTALHCAVAGGADSSVGVVKLLLDASADPNSVDGNGNKPGDLFAPSSKWLCNSRKKMIELLLKGESLSEDEEEKLIITPQLAREGIEKKEYPLDVTLPDINNGIYGTDEFRMYSFKVKPCSRAYSHDWTECPFVHPGENARRRDPKKYPYSCVPCPEFRKGTCQKGDYCEYAHGVFESWLHPAQYRTRLCKDETGCARKVCFFAHKPEELRPVYAATGSAMPSPRSTSSAVDMATLSPLALGSSSLSLPGTSTPPMSPLAAASSSPKSGGLWQNKVSLTPPALQLPG…	612			C-X5-H-X4-C-X3-H	CSRAYSHDWTECPFVH	C-X7-C-X5-C-X3-H	CPEFRKGTCQKGDYCEYAH	C-X5-C-X4-C-X3-H	CKDETGCARKVCFFAH	Ank2	Family
PtTZF15	Potri.012G145800	PtC3H34	POPTR_0012s12760.1	Populus trichocarpa	MEDKSCGQKDNLLYKCSVLLELSASDDLAGFKIEVEQKGLDIDGANYWYGRRIGSKKMGFEERTPLMIAAMFGCTNVLKYIIETGKVNVNRACGSDKVTALHYAVAGCVVSSVGIVKLLLDAFADPNSADANGNKPGDIFATSSKCMCNSRKKLIELLLKGQNLSEDEEEKLVIMPQLAKEGTEKKEYPLDVTLPDINNGIYGTDEFRMYSFKVKPCSRAYSHDWTECPFVHPGENARRRDPKKYPYSCVPCPEFRKGTCQKGDSCEYAHGVFESWLHPAQYRTRLCKDETGCARKVCFFAHKPEDLRPVYASTGSAMTTLSPLALGSSSFPLPATPTPPMSPLAVASSSPKSGSLWQNKVSLTQPALQLPGSRLKTAFCARDLNLEIELLGLENYSSQ…	655			C-X5-H-X4-C-X3-H	CSRAYSHDWTECPFVH	C-X7-C-X5-C-X3-H	CPEFRKGTCQKGDSCEYAH	C-X5-C-X4-C-X3-H	CKDETGCARKVCFFAH	Ank2	Family
PtTZF16	Potri.008G069400	PtC3H32	POPTR_0008s06940.1	Populus trichocarpa	MCKGSKGDSFSSNPIMEDKSYSKKDNFLHECSVLLELSASDDLAGFKIEVEQKGLDIDGANYWYAKRIGSKKMGFEERTPLMIAAMFGSTHVLKYIIETGKVNVNRVCGSDKVTALHCAVAGCAASSVGIVKLLLDASADPNSADANGNKPGDLFSTSSKCMCNSRKKLIELLLKGQNLSEDEEEKLIIMPQLAKEGTEKKEYPLDVTLPDINNGIYGTDEFRMYSFKVKPCSRAYSHDWTECPFVHPGENARRRDPMKYPYSCVPCPEFRKGTCQKGDSCEYAHGVFESWLHPAQYRTRLCKDETGCARKVCFFAHKPEELRPVYASTGSAMPSPRSNSSAVDMTTLSPLALGSSPLPLPATSTPPMSPLAVASSSPKSGGLWQNKVSQTPPALQLPG…	679			C-X5-H-X4-C-X3-H	CSRAYSHDWTECPFVH	C-X7-C-X5-C-X3-H	CPEFRKGTCQKGDSCEYAH	C-X5-C-X4-C-X3-H	CKDETGCARKVCFFAH	Ank2	Family
PtTZF2	Potri.006G234300	PtC3H25	POPTR_0006s25080.1	Populus trichocarpa	MMMIGELSHHRSNPTVQIPQWDPYEEQTTTSPSLSPIPTSPFTNFNALDSLTSLHRYLPSNEPDPTFEDELDLPVDAFSCDHFRMYEFKVKRCARGRSHDWTECPYAHPGEKARRRDPRRYHYSGTACPEFRKGGCKKGDACEFAHGVFECWLHPARYRTQPCKDGPACRRRVCFFAHTPEQLRLLPQQSPKGNGSGSGLGSGEYDFGSPVIHPFDSYMTKAGIFVSSPTSILTSPPVSPPSDSPPMSPVSPQVIGGSGPGSLNSMSALLASMRGLQVGKAKMGSPVGSWGVQSGFRFGSPRGSSLRPGFCSLPSTPTRTMASRSGLSQLDIWGDGVTCEEEPAMERVESGRDLRAKIYAKLSKENSVDRDRGDSGVSGPDVGWVSELVK*	390	C-X12-C-X10-C-X3-H	CDHFRMYEFKVKRCARGRSHDWTECPYAH	C-X5-H-X4-C-X3-H	CARGRSHDWTECPYAH	C-X7-C-X5-C-X3-H	CPEFRKGGCKKGDACEFAH	C-X5-C-X4-C-X3-H	CKDGPACRRRVCFFAH
PtTZF3	Potri.017G013400	PtC3H2	POPTR_0017s04510.1	Populus trichocarpa	MSTICAEQHKPYTPHQLLSPKRPFRDLEILPGKLLTKKTHQETLDMSPYETNLQRFLPYNDYSNEKVLDGELDPYSSDHFRMYEFKVRRCTRSRSHDWTDCPFAHPGEKARRRDPRRFHYSGTVCPEFKRGGCSRGENCEFSHGVFECWLHPSRYRTEACKDGKNCKRKVCFFAHSPRQLRILPEVSSRNKSLASPCSSLNHSHCCVVCHSMTSSPTSTLLGMSHMSPPLSPSLSPPLSPVKHQSLSGFSPISRYNETLSKFRAGVVSYKDVLSELMSSLEAMNFNEGASVSSPMSLSTNHNRNVNSTTPWNIDVSFSGEDQPQFILSPSTPTPSSKFFNGDCSSNKGLFVDDKINDHNNIGDGGLACTSDPDLGWVNELLM*	382			C-X5-H-X4-C-X3-H	CTRSRSHDWTDCPFAH	C-X7-C-X5-C-X3-H	CPEFKRGGCSRGENCEFSH	C-X5-C-X4-C-X3-H	CKDGKNCKRKVCFFAH
PtTZF4	Potri.007G138300	PtC3H1	POPTR_0007s01080.1	Populus trichocarpa	MGTISAEQHKLFPSHQILSPHKPLIRDLEIPPRKLLTRKTHQETLDVSPYETDLQEFLPYNDSNNEIDIDDELDPYSSDHFRMYEFKVRRCTRSRSHDWTDCPFAHPGEKARRRDLRRFHYSGAVCPEFIRGGCNRGENCEFAHGVFECWLHPFRYRTEACKDGKNCKRKVCFFAHSPRQLRILPEGSSHNKTLGSSPCSSLNHGHCCCAVCHSMTSSPTSTLLGMSPLSPPLSPSLTPSLSPVKHQSLSRFSPISRYSETLSKFRAGVVSYKDVFTELMSSLEAMNFNEAAGVSSPMSLYPNHKRNVNNTPRNIDVSFDGEDQPQFILSPSTPTPSSSFFNRDCSSNKGLFIDDIHKINDHNNGGLACTPDPDLGWVNELLM*	383			C-X5-H-X4-C-X3-H	CTRSRSHDWTDCPFAH	C-X7-C-X5-C-X3-H	CPEFIRGGCNRGENCEFAH	C-X5-C-X4-C-X3-H	CKDGKNCKRKVCFFAH
PtTZF5	Potri.009G053500	PtC3H82	POPTR_0009s05810.1	Populus trichocarpa	MSNWIDTEDSFSSLLEFAADNNVEGFKRSVFDESEIKEVGLWYGRLGASRKMVLEQRTPLMIAAKYGSADVLKLLLSLPEVDVNFCCGPDKSTALHCAASGGSVNATNVVKLLLLAGADSNATDANRCRPIDVVVAPSKFPDLKGALEELLNNGSVCQWDTMPVSSPSWRPSSPSLSSSTDEGSLSSPAGSILSPVTCKPNDVHVSPAKKEYPVDPTIPDIKNCVYASDEFRMFSFKIRPCCRAYAHDWTGCPFVHPGENARRRDPRKFHYSCMPCPDHKKGTCRRGDLCEYAHGIFECWLHPSQYKTRLCKEGRSCMRRVCFFAHAPDEQRPLNMSTGAAVSSSKVDAMDFTAASNLSPSSFSPTSPSTFAALKYLSSNNSHSLVPWPRQTIPNFHSS…	649			C-X5-H-X4-C-X3-H	CCRAYAHDWTGCPFVH	C-X7-C-X5-C-X3-H	CPDHKKGTCRRGDLCEYAH	C-X5-C-X4-C-X3-H	CKEGRSCMRRVCFFAH	Ank2	Family
PtTZF6	Potri.001G258400	PtC3H81	POPTR_0001s26560.1	Populus trichocarpa	MTPLSPMESNSFTEDMSYSIDTEHSFSSLLEFAAGNDVEGFRRSVFDESEVKQVGLWYGRHGGSRKMVLEQRTPLMIAAKYGSVDIVKLILSLPEVDINFCCGPDKSTALHCAVSGGSVNAISVVKLLLLAGADTNAFDANGCRPIDVIVAPSKFPHLKIALEELLKNGSVCQWDMMPVSCPSLRSSSPSLSSLIDEGSSSSPSGSILSPVTRMPNDVHSSAKKGYPVDPTIPDIKNSVYASDEFRMFSFKIQRCSRAYAHDWTECPFVHPGENARRRDPRKFHYSCAPCPGHRNGTCRRGDLCEYAHGIFESWLHPTQYKTRLCKEGTNCMRRVCFFAHTSNELRSLNMSTGAASSKVDVMDFTTASKLLPSSPSAVSSTSPSTFNPLKHLSSNSSHP…	675			C-X5-H-X4-C-X3-H	CSRAYAHDWTECPFVH	C-X7-C-X5-C-X3-H	CPGHRNGTCRRGDLCEYAH	C-X5-C-X4-C-X3-H	CKEGTNCMRRVCFFAH	Ank2	Family
PtTZF7	Potri.009G061000_1	PtC3H38	POPTR_0009s06580.1	Populus trichocarpa	MCSGPEKAAESPSTSTPSTVENSPITKEMNCLTVETEDSFSSLLELAANNDVEGFKRFIEQDASSIKEVGFWYGRQKGSKQIVLDQRTPLMVAATYGSVDVLKFILDHTKADVNLSCGKDKTTALHCATSGGSIKVVDAVKLLLSAGADPNCLDVNGDRPGDVIVVPPNLQSMKVTLEELLSKSDSDVSVAERDFNGSVGVCNLRVSISKSNSSSPTLSSSSENGSPHSPSVLIYSPRASKFNNLPANSTSERKEYPIDPSLPDIKNSIYATDEFRMFSFKVRPCSRAYSHDWTECPFVHPGENARRRDPRKFHYSCVPCPDFRKGACRLGDMCEYAHGVFECWLHPAQYRTRLCKDGTSCNRQVCFFAHTYEELRPLYVSTGSAIPSPRSSQSAASVM…	728			C-X5-H-X4-C-X3-H	CSRAYSHDWTECPFVH	C-X7-C-X5-C-X3-H	CPDFRKGACRLGDMCEYAH	C-X5-C-X4-C-X3-H	CKDGTSCNRQVCFFAH	Ank2	Family
PtTZF8	Potri.001G266700	PtC3H35	POPTR_0001s27370.1	Populus trichocarpa	MNFLSVETEDAFSSLLELAANNDAEGFKRFIKRDASSINEAGFWYIRQKGSKQIVLDQRTPLMVAATYGSLDVLKLILDHTKVDVNLSCGKEKTTALHCASSGGSINVVDVVKLLLSAGADPNCLDVNGDRPGDVIVVPPKLQSMKVALEELLSKTDSDGSVAEHDFNGSVGVSNLRVSISNSNFSSPTLSSSPENGSPPSPSVLIYSPRASKFNNLPGSSTPEKKEYPIDPSLPDIKNSIYATDEFRMFSFKVRPCSRAYSHDWTECPFVHPGENARRRDPRKFHYSCVPCPDFRKGACRRGDMCEYAHGVFECWLHPAQYRTRLCKDGTSCNRQVCFFAHTPEELRPLYVSTGSAIPSPRSSQSAASVMDMAAALSLLPGSPSSVSAMSPTPFNQPM…	710			C-X5-H-X4-C-X3-H	CSRAYSHDWTECPFVH	C-X7-C-X5-C-X3-H	CPDFRKGACRRGDMCEYAH	C-X5-C-X4-C-X3-H	CKDGTSCNRQVCFFAH	Ank2	Family
PtTZF9	Potri.006G053900	PtC3H37	POPTR_0006s05250.1	Populus trichocarpa	MDMNHLTVETEDTFASLLELAATNDVEGFKRSIERDPSCIDQIGLWYGRQKGSKQMANEYRTPLMVAATYGSIGVIKVILSLSDADVNRSCGADKSTALHCAASGGAVNAVDVVKLLLAAGADANVVDANGHRPIDAIVVPPKFQEARLTLEELLSAEGYVIEHNLRVSMSNANSNSPPLSPSLEDMSLLSGSDSPMKSKLNEAPVHFVSEKKEYPVDPSLPDIKNSIYSTDEFRMYSFKVRPCSRAYSHDWTECPFVHPGENARRRDPRKFHYSCVPCPDFRKGACRRGDMCEYAHGVFECWLHPAQYRTRLCKDGTNCARRVCFFAHTVEELRPLYVSTGSAVPSPRSSTSGATAMDFAAAMSLLPGSPSASVMSPQPFSPPMSPSANGLSHSSMAW…	701			C-X5-H-X4-C-X3-H	CSRAYSHDWTECPFVH	C-X7-C-X5-C-X3-H	CPDFRKGACRRGDMCEYAH	C-X5-C-X4-C-X3-H	CKDGTNCARRVCFFAH	Ank2	Family
PvTZF1	Pavir.Ba00185			Panicum virgatum	MSADRCRGWAACSGGADPSDPTTWYAWAHRGHRLWAAMADAFWVYVYKVQRCPQAGNHDWTACPYAHKGERARRRDPRSFSYLAVSCPAFRESQQQQNLARTGAAPSCVRGLRCRYAHGVFELWLHPARFRTVMCEAGLRCPRRVCFFAHFPAELRGENDPVPLHGLPPSPAAPLSFARRIDLAMQAMPGKVRLYGGAAAGESSSSAAAAAAPAVPPPAASPDDDNAVKDLAVQDSRRASEDGGYPHFDLIKDMVL*	256			C-X5-H-X4-C-X3-H	CPQAGNHDWTACPYAH	C-X20-C-X5-C-X3-H	CPAFRESQQQQNLARTGAAPSCVRGLRCRYAH	C-X5-C-X4-C-X3-H	CEAGLRCPRRVCFFAH
PvTZF10	Pavir.J10016			Panicum virgatum	AVSPSSSPKKSASPPPAPEPRKEYPPDLTLPDLKSGLFSTDEFRMYSFKVKPCSRAYSHDWTECPFVHPGENARRRDPRRYSYSCVPCPEFRKGGACRKGDSCEYAHGVFECWLHPAQYRTRLCKDEVGCARRICFFAHKPEELRAVNPSAVSVGMQPAVSSPRSSPPNGLDMGMLNPAWPSSPASRLKTALAGRELDFDLELLALDQYQQHKLFDKVSSPRASWGSAGGIGSPLPAAAPARTVPDYTDLLGSVDPAMLSQLHALSLKQAGDMPAYSSMADNQLHMPTSPMVSANTAFGLDHSMAKAIMSSRASAFAKRSQSFIDRGGRAPATRSLMSQATTGAPSMLSDWGSPDGRLDWGVQGDELHKFRKSASFAFRGQSPAPVAAPTEPDVSWVNS…	421			C-X5-H-X4-C-X3-H	CSRAYSHDWTECPFVH	C-X8-C-X5-C-X3-H	CPEFRKGGACRKGDSCEYAH	C-X5-C-X4-C-X3-H	CKDEVGCARRICFFAH
PvTZF11	Pavir.J12741			Panicum virgatum	KEWPPDPSLPDIKNGAYASDDFRMYSFKVRACSRAYSHDWTECPFVHPGENARRRDPRKYHYSCVPCPEFKKGAGCRRGDMCEYAHGVFESWLHPAQYRTRLCKDGVGCARRVCFFAHTPEELRPLYMSAGSRSAMEMAAAMGMGLPSPGASFTPPLSPSGGGTGVAGAWPQPNVPALCLPGSAGNLHLSRLRTSLSARSMAVDELLSSADYDGLVGSPASVRSARGKTLVPSNLDDLFSAEMAGAAASHSPRYADQGGAAFSPTRKAAMLNQFQQQQSLLSPRATAATVIPEPVSPMSSRLLAALAQREKMQQQTLRSMSSRDLGSDASVLVGSPVTSSWSKWGIPSGTPNWGADDEELGRLKRSSSFELRSGANGDEPDLSWVNTLVKEPTPEKPSI…	445			C-X5-H-X4-C-X3-H	CSRAYSHDWTECPFVH	C-X8-C-X5-C-X3-H	CPEFKKGAGCRRGDMCEYAH	C-X5-C-X4-C-X3-H	CKDGVGCARRVCFFAH
PvTZF12	Pavir.J20047			Panicum virgatum	MSAAADSRCRGWAAWSGGGADDPTTWYAWAHRGHRLWAAMADAFWVYVYKVQRCPQAGNHDWTACPYAHKGERARRRDPRSFSYLAVTCPAFRESQQQQHLARTGAAPSCVRGLRCRYAHGVFELWLHPARFRTVMCEAGPRCPRRICFFAHFPAQLRAENDPVPLHGLPPLPPRVPRAPAAAAPLSFPRRVDLAMQAMPGKVRLYGGAAAGESSTSPAPAAAAHVVPLQALPPPPPASPDDDKAEVPAVQIHCRRASEDGDYPHFDLIKDMVL*	274			C-X5-H-X4-C-X3-H	CPQAGNHDWTACPYAH	C-X20-C-X5-C-X3-H	CPAFRESQQQQHLARTGAAPSCVRGLRCRYAH	C-X5-C-X4-C-X3-H	CEAGPRCPRRICFFAH
PvTZF13	Pavir.J29640			Panicum virgatum	AVSPSSSPKKSASPPPAPEPRKEYPPDLTLPDLKSGLFSTDEFRMYSFKVKPCSRAYSHDWTECPFVHPGENARRRDPRRYSYSCVPCPEFRKGGACRKGDNCEYAHGVFECWLHPAQYRTRLCKDEVGCARRICFFAHKPEELRAVNPSAVSVGMQPAVSSPPNGLDMGMLHPAWPSSPASRIKTALAGRELDFDLELLALDQYQQKLFDKVSSPRASWGSAGGIGSPLPTAAPARTMPDYTDLLGSVDPAMLSQLHALSLKQDGDMPVYNSMADTQLHMPTSPLVSANTAFGLDHSMAKAIMSSRASAFAKRSQSFIDRGGRAPATRSLMSQATTGAPSMLSDWGSPDGKLDWGVQGDELHKFRKSASFAFRGQSPAPVPAPTEPDVSWVNSLVKDG…	416			C-X5-H-X4-C-X3-H	CSRAYSHDWTECPFVH	C-X8-C-X5-C-X3-H	CPEFRKGGACRKGDNCEYAH	C-X5-C-X4-C-X3-H	CKDEVGCARRICFFAH
PvTZF2	Pavir.Ba00634			Panicum virgatum	MGDLADLACAGEAARSHLAGGGRRDLLAELLELAAADDAAGFREKLAAAGGDAELADGVGLWYGRSKAYEPRTPLMVAATYGSAEVVSLLLGLGCVDVNRRPGVDGATPLHCAASGGSPNAVAIVKVLLAAGADPVTPDAAGRFPADVILAPPASPDGLGDLEMLLGRRRGLAVATLVPSGSSSPPLSSSPDEGNRSPSSRSSSLSPITVDRAKKEYPVDPTLPDIKSSVYASDEFRMFAFKVRPCSRAYSHDWTECPFVHPGENARRRDPRKHPYTAVPCPNFRRPGGCPSGDSCEFSHGVFESWLHPSQYRTRLCKEGAACARRICFFAHDEDELRHVPHNSGAGLLSPRASSSIDMTAAAALGLLPGSPTRHFVPPPLSPSAANNGGGAAAHWLQG…	667			C-X5-H-X4-C-X3-H	CSRAYSHDWTECPFVH	C-X8-C-X5-C-X3-H	CPNFRRPGGCPSGDSCEFSH	C-X5-C-X4-C-X3-H	CKEGAACARRICFFAH	Ank2	Family
PvTZF3	Pavir.Ea00362			Panicum virgatum	MMMMGEGVSVPPWSHHLPVSGVDVGGGTTGGDEMTPYLLSALHQYLPCNDAGAGADDDEAAAAAAMAAGVDGYGSDEFRMYEFKVRRCARARSHDWTECPFAHPGEKARRRDPRKYHYSGTACPDFRKGGCKRGDACEFAHGVFECWLHPARYRTQPCKDGTACRRRVCFFAHTPDQLRVLPAQQSSPRGAAAAALPLAESYDGSPLRRQAFESYLTKSIMSSSPTSTLMSPPKSPPSESPPLSPDGAAAAFRRGSWPGVGSPVNEVLASLRQLRLSKANSSPAGGWSGYPSSAVAYGSPTATGLYTLPLDPRRPIGRLPWANLEPLDVSFGGGDEEPVQRVFERLSREGAVSGDATAAIGGPDVGWVSDLIN*	373			C-X5-H-X4-C-X3-H	CARARSHDWTECPFAH	C-X7-C-X5-C-X3-H	CPDFRKGGCKRGDACEFAH	C-X5-C-X4-C-X3-H	CKDGTACRRRVCFFAH
PvTZF4	Pavir.Eb00253			Panicum virgatum	MMMMGEGVGVPPWSQHLPVSGVDVGGGDEMTPYLLAALRQYLPCNDAGAGADDDEAAAAAAMAAGVDGYGSDEFRMYEFKVRRCARARSHDWTECPFAHPGEKARRRDPRKYHYSGTACPDFRKGGCKRGDACDFAHGVFECWLHPARYRTQPCKDGTACRRRVCFFAHTPDQLRVLLAQQSSPRGAGAAASPLAESYDGSPLRRQAFETYLTKSIMSSSPTSTLMSPPKSPPSDSPPLSPDGAAAFSRGSWPGVVSPVNEVLASLRQLRLSKANSSPAGGWSGYPSSAVALPSTPTTMGGFMANLEPLDVSFIGGEEEPVQRVESGRALRAKVFERLSREGAVSGDATAATGGPDVGWVSDLIN*	365			C-X5-H-X4-C-X3-H	CARARSHDWTECPFAH	C-X7-C-X5-C-X3-H	CPDFRKGGCKRGDACDFAH	C-X5-C-X4-C-X3-H	CKDGTACRRRVCFFAH
PvTZF5	Pavir.Ia01456			Panicum virgatum	MMNSMPISASPAAGIDGGAVAAGTPRKNATAAAAVAEMARHLTVDTDDAFAGLLELAADDDAEGLRRALERAPPAAADEAGLWYGRRKVLEHRTPLMVAATYGSLAALRLLVSLPSVDVNRRSGTDGTTALHCVASGGSRTVVEAVKLLLGAGADADATDDSGRRPADVISVPPKMFDAKFALQDLLGCPKPEHGMLRVVTRGCTLSICCCDDDAKFADLPRVATSEKKEYPVDPSLPDIKNSIYASDEFRMYSFKIRPCSRAYSHDWTECPFVHPGENARRRDPRKYHYSCVPCPDFRKGVCRRGDMCEYAHGVFECWLHPAQYRTRLCKDGTSCNRRVCFFAHTTDELRPLYVSTGSAVPSPRASATAAMEMAAAMGLMPGSPSSVSAVMSPFTPPM…	725			C-X5-H-X4-C-X3-H	CSRAYSHDWTECPFVH	C-X7-C-X5-C-X3-H	CPDFRKGVCRRGDMCEYAH	C-X5-C-X4-C-X3-H	CKDGTSCNRRVCFFAH	Ank_4	Domain
PvTZF6	Pavir.Ib04422_1			Panicum virgatum	MMNSMPISSSPAPGVDGGAVAAGTPRMNATAAAAVAEMARHLTVDTDDAFAGLLELAADDDAEGLRRALERAPPAAADEAGLWYGRRKVLEHRTPLMVAATYGSLAALRLLVSLPSVDVNRRSGTDGTTALHCAASGGSRTAVEAIKLLLGAGADADATDDSGRRPADMISVPPKMFDAKFALQDLLGCPKPEHGMLRVVTRSTNSISSPVSSPTAEDARSPSAAVMMTTKFADLPRVATSEKKEYPVDPSLPDIKNSIYASDEFRMYSFKIRPCSRAYSHDWTECPFVHPGENARRRDPRKYHYSCVPCPDFRKGVCRRGDMCEYAHGVFECWLHPAQYRTRLCKDGTSCNRRVCFFAHTTDELRPLYVSTGSAVPSPRASATAAMEMAAAMGLMPGS…	750			C-X5-H-X4-C-X3-H	CSRAYSHDWTECPFVH	C-X7-C-X5-C-X3-H	CPDFRKGVCRRGDMCEYAH	C-X5-C-X4-C-X3-H	CKDGTSCNRRVCFFAH	Ank_4	Domain
PvTZF7	Pavir.J04795			Panicum virgatum	MMMMGEGAHAPPWQQQQQPPASAGMDGDDASPYSLLAALRHYLPSNEAAAAAYDEDDEEAALAAVDAYACDEFRMYEFKVRRCSRGRSHDWMDCPYAHPGEKARRRDPRRYHYSGTACPDFRKGGCKSGDACEFAHGVFECWLHPARYRTQPCKDGTACRRRVCFFAHTPDQLRVLPPQQSSSSPRGAAPSPLAESYDGSPLRRQAFESYLTKTGIMSSSPTSTLVSPPRSPPSESPPMSPDAAGALRRGSWPGVGSPVNEVLASLRQLRLGGGGSPRSAPSGGSFLAGYPFGSPKSPAALYSLPSPPTRPSPVTVTTPSGATVMTVERLNLGLIGDEEPVMERVESGRALREKVFERLSKEATVPNDTAAAANAEGAAPAAAPDVGWVSDLIN*	394	C-X12-C-X10-C-X3-H	CDEFRMYEFKVRRCSRGRSHDWMDCPYAH	C-X5-H-X4-C-X3-H	CSRGRSHDWMDCPYAH	C-X7-C-X5-C-X3-H	CPDFRKGGCKSGDACEFAH	C-X5-C-X4-C-X3-H	CKDGTACRRRVCFFAH
PvTZF8	Pavir.J07041			Panicum virgatum	MGDLADLACAGEAARSHLASGGRRDLLAELLELAAADDAAGFREKLAAAGGDAELADGVGLWYGRSKAYEPRTPLMVAATYGSAAVVSLLLGLGCVDVNRRPGVDGATPLHCAASGGSPNAVAIVKVLLAAGADPVAPDAAGRFSADVILAPPASPDALGDLEMLLGRRRGLAVATLVPSGSSSADEGNRSPSSRSSSLSPITVDRAKKEYPVDPTLPDIKSSVYASDEFRMFAFKVRPCSRAYSHDWTECPFVHPGENARRRDPRKHPYTAVPCPNFRRPGGCPSGDCCEFSHGVFESWLHPSQYRTRLCKEGAACARRICFFAHDEDELRHVPHNSGAGLLSPRASSSIDMSAAAAALGLLPGSPTRHFVPPPLSPSAASNGGGAAAHWLQGSRLRS…	667			C-X5-H-X4-C-X3-H	CSRAYSHDWTECPFVH	C-X8-C-X5-C-X3-H	CPNFRRPGGCPSGDCCEFSH	C-X5-C-X4-C-X3-H	CKEGAACARRICFFAH	Ank2	Family
PvTZF9	Pavir.J09277			Panicum virgatum	MMMMGEGAHAPPWQQQQQPAASAGMVDGDDASPYSLLVALRHFLPSNEAAAAAYDEDDEEALAAVDAYACDEFRMYEFKVRRCSRGRSHDWTDCPYAHPGEKARRRDPRRYHYSGTACPDFRKGGCKRGDACEFAHGVFECWLHPSRYRTQPCKDGTACRRRVCFFAHTPDQLRVLPPQQSSASPRGAGAAPSPLAESYDGSPLRRQAFESYLTKTGIMSSSPTSTLVSPPRSPPSESPPMSPDAAAGALRRGSWPGVGSPVNEVLASLRQLRLGGGGSPRSAPSGGSFLAGYPFGSPKSPAALYSLPSTPTRPAPVTVTTPSGATVMTVERLNLGLIIGDEEPVMERVESGRALREMVFERLSKEATVPNDAAASANAEGAAPTAAPDVGWVSDLIN*	398	C-X12-C-X10-C-X3-H	CDEFRMYEFKVRRCSRGRSHDWTDCPYAH	C-X5-H-X4-C-X3-H	CSRGRSHDWTDCPYAH	C-X7-C-X5-C-X3-H	CPDFRKGGCKRGDACEFAH	C-X5-C-X4-C-X3-H	CKDGTACRRRVCFFAH
PvuTZF1	Phvul.002G306100			Phaseolus vulgaris	MMLGETHRANPTVHVPPWPLIHESSPEMFSPYAANADYSPYSLQEALNALQHYDSTDAESDSDVPSLEPEVPVDAYSCDHFRMFEFKVRRCARGRSHDWTECPYAHPGEKARRRDPRKYHYSGTACPDFRKGSCKKGDACEYAHGVFECWLHPARYRTQPCKDGTSCRRRVCFFAHTPEQLRVLPQQSPRSADSYDGSPLRHAVESSKTVAPFVSSPGSVSPPVESPPMSPMTRSGSVCVNEMVASLRNLQLGKVKSLPSCWNVIGSPGFGSPRGPVIRPGFFSLPSTPTQAPVRGGVNYFDHWDQSCQEEPVMERVESGRNIRARMFEKLSKENVLDGSGSGEPVAPDVGWVSELVSR*	359	C-X12-C-X10-C-X3-H	CDHFRMFEFKVRRCARGRSHDWTECPYAH	C-X5-H-X4-C-X3-H	CARGRSHDWTECPYAH	C-X7-C-X5-C-X3-H	CPDFRKGSCKKGDACEYAH	C-X5-C-X4-C-X3-H	CKDGTSCRRRVCFFAH
PvuTZF10	Phvul.011G211700			Phaseolus vulgaris	MKTLTVNTEDSFSSLLELASNNDIEAFKVLLEKDPAAINEVGFWYGRQNGSKQIVLEHRTPLMVAATYGSNDVLKLILMCPEADVNFACGANKTTALHCAASGGSANAVETVKLLLSAGADASCMDAFGNRPVDVTVVPPKLQEMKPVLEDLLSDSASDGFIGGSIGEFSVPVSVNSSSPGSPNGLPYSPLESPPSPVVAKFTEAAIGSFSEKKEYPIDPSLPDIKNSIYATDEFRMFSFKVRPCSRAYSHDWTECPFVHPGENARRRDPRKFHYSCVPCPDFRKGACRRGDMCEYAHGVFECWLHPAQYRTRLCKDGTSCNRRVCFFAHTAEELRPLYASTGSAVPSPRSSASGPNVMDMAAAMSLLPGSPSSVSSMSPSHFGQPMSPSANGMSLSSG…	707			C-X5-H-X4-C-X3-H	CSRAYSHDWTECPFVH	C-X7-C-X5-C-X3-H	CPDFRKGACRRGDMCEYAH	C-X5-C-X4-C-X3-H	CKDGTSCNRRVCFFAH	Ank2	Family
PvuTZF2	Phvul.004G173600			Phaseolus vulgaris	MMLGEHRRSNPTVHVPPWPAHDDPTAEMYSAFLTNDVNAAEYSPYYLQEALTALQRYLPANETDADSDSEAQPDAPVDAYSCDHFRMYEFKIRRCARGRSHDWTECPYAHPGEKARRRDPRKFHYSGAACPEFRKGSCKKGDTCEFAHGVFECWLHPARYRTQPCKDGTSCRRRVCFFAHTPEQLRLVPMQSPRSSGESYDGSPMRQILQSTAFMSSPAASLSPPESPPLSPSMNEMVASLRNLQLGKMKSMPHNRNVSVGSPGYGSPRGSVLRPGFCSLPTTPTQQPARSGVNYLDIWEQSVEEEPVMERVESGRGIRAKMFEKLSKENSLEGSGSGHGSGAPDVEWVSELVK*	354	C-X12-C-X10-C-X3-H	CDHFRMYEFKIRRCARGRSHDWTECPYAH	C-X5-H-X4-C-X3-H	CARGRSHDWTECPYAH	C-X7-C-X5-C-X3-H	CPEFRKGSCKKGDTCEFAH	C-X5-C-X4-C-X3-H	CKDGTSCRRRVCFFAH
PvuTZF3	Phvul.005G022000			Phaseolus vulgaris	MVASMYGSLDVLKLILSWPGADVNFSCGTDRSTALHCAASGGSVNAVDVVKLLLSSGADIRCVDANGNRPVDIIVVPPKLEGLKATLEDLLSDSACDGSVGDCFIPVSVNSSCSDSATHFLSLENGLPSSPMASKYTDTAVNSASEKKEYPIDPSLPDIKNSIYATDEFRMFSFKVRPCSRAYSHDWTECPFVHPGENARRRDPRKFHYSCVPCPEFRKGACRRGDMCEYAHGVFECWLHPAQYRTRLCKDGVSCNRRVCFFAHTAEELRPLYVSTGSAVPSPRSTASTPNVMDMAAAMSLFPGSPSSLSAMSPSPFAQPMSPSSSGISHSSIAWPQPNVPALHLPGSNIQTSRLRSSLNARDMPPVDLDVLQDFNGQQHLLNDLSCFSQPRPGAISVS…	633			C-X5-H-X4-C-X3-H	CSRAYSHDWTECPFVH	C-X7-C-X5-C-X3-H	CPEFRKGACRRGDMCEYAH	C-X5-C-X4-C-X3-H	CKDGVSCNRRVCFFAH	Ank2	Family
PvuTZF4	Phvul.005G101500			Phaseolus vulgaris	MTSVCAQQHKFHPSHQFLSPKKTLREIDIPPRKLLTRRATAACGISDLFSDDTMLQKFLPSNNLDDSDEDDPYSSDHFRMFEFKVRRCTRSRSHDWTDCPFAHPGEKARRRDPRRYHYSGTVCPDYRRGGCNRGDACEYAHGVFECWLHPAKYRTEACKDGKNCKRKVCFFAHTPRQLRILPVTSPSSDDMSCTKSINKLFNHASRSNNNCCLFCHCVSSSSSSTTASPTSTLFNISHYSPPLSPSSSSSPPPSPLKPRNGVSVSPISRYGAANVNPHHGVVSYKEAFAEFVNSLEGLSLNEGSPVSGAKPLNLPWFDVSLNCEEQQQQRQPLSASSFGCEDPQQFIYSPPSTRTPTNVKLCSNRFIGNDNKVVGGESNVPDLAWVNELLM*	391			C-X5-H-X4-C-X3-H	CTRSRSHDWTDCPFAH	C-X7-C-X5-C-X3-H	CPDYRRGGCNRGDACEYAH	C-X5-C-X4-C-X3-H	CKDGKNCKRKVCFFAH
PvuTZF5	Phvul.007G254100			Phaseolus vulgaris	MMNHLTIETEDSFASLLELAANNDVEGFKRMIERDPSCVDEVGLWYSRQKGSRRMVNELRTPLMVAASYGSIDILDLILSLSGYDINKPCGLDKSTALHCAASGGAENAVDVVILLLAAGADPNSVDGNGHRPVDVIVFPPKHESVRNSLEALLQTDDSIGVCNLRVITAPSNAYSPPLSTSPENGSPSAPDFQLKSKLNDGFVSSASEKKEYPVDPSLPDIKNSIYSTDEFRMYSFKVRPCSRAYSHDWTECPFVHPGENARRRDPRKYHYSCVPCPDFRKGACRRGDMCEYAHGVFECWLHPAQYRTRLCKDGTSCSRRVCFFAHTAEELRPLYVSTGSAVPSPRSSSSSAMEFAAAMNMLPGSPSSMSVMSPSPFTPPMSPSANGMSHSSVGWPQP…	700			C-X5-H-X4-C-X3-H	CSRAYSHDWTECPFVH	C-X7-C-X5-C-X3-H	CPDFRKGACRRGDMCEYAH	C-X5-C-X4-C-X3-H	CKDGTSCSRRVCFFAH	Ank2	Family
PvuTZF6	Phvul.008G223400			Phaseolus vulgaris	MCSDSKSKLSSPRLVMENNVQKQNLVGFCNFSALLELSACDDFEGFKREVDEKGLDVNEAGFWYGRRIGSKKMGSETRTPLMIASLFGSTRVLKYILEAGTVDVNRACGSDRATALHCAAAGGSESSPEIVKLLLDAGADAESLDATGNKPANLVAPAFDSSSKSRRKAMELFLRGGERDEVMSQEMELQMFSAPFSAKEGGEKKEGSDKKEYPVDISLPDINSDVYGSDEFRMYSFKVKPCSRAYSHDWTECPFVHPGENARRRDPRKYPYSCVPCPEFRKGACQKVDSCEYAHGVFESWLHPAQYRTRLCKDETGCSRKVCFFAHKPEELRPVYASTGSAMPSPKSYSSTALDMTAMSPLALSSTSLPMPTVSTPPMSPLAAASSPKSGNLWQNKIN…	683			C-X5-H-X4-C-X3-H	CSRAYSHDWTECPFVH	C-X7-C-X5-C-X3-H	CPEFRKGACQKVDSCEYAH	C-X5-C-X4-C-X3-H	CKDETGCSRKVCFFAH	Ank2	Family
PvuTZF7	Phvul.008G260900_1			Phaseolus vulgaris	MCGVSKGKPSQIGLVMEEECGKEGMHHRISALLEFSAADDLIGFKEAVEKEGHDVDGVGLWYGRRAGSKRIGYEERTALMVASTFGSLDVSAYILGTGRVDVTRASRSDGATALHCAVAGGSAASVEIVKLLLDASADVSAVDADGNRPIDLIVSVANSIFSPRARVLQALLEGTCDAADQTCFSLPQVIDQIEEQRQETTTPRVSKDYPIDLSLPDIKNGIYGTDEFRMYTFKVKPCSRAYSHDWTECPFVHPGENARRRDPRKYHYSCVPCPEFRKGSCSKGDACEYAHGIFECWLHPAQYRTRLCKDESGCTRRVCFFAHKAEELRPLYASTGSAIPSPRSYSISASALEMGSVSPIALGSPSILIPPASKPPLTPSGASSPVNGSIWSQSNVAVP…	689			C-X5-H-X4-C-X3-H	CSRAYSHDWTECPFVH	C-X7-C-X5-C-X3-H	CPEFRKGSCSKGDACEYAH	C-X5-C-X4-C-X3-H	CKDESGCTRRVCFFAH	Ank2	Family
PvuTZF8	Phvul.009G075500			Phaseolus vulgaris	MIPNVQIHLWDSAAADGGPLSPFSPNAPDTASFSTDHFLMFQFKVLTCPRARSHDWTECPYAHPAEKARRRDPRKFLYSATACPDYRKGNCKRGDTCQFAHGVFECWLHPSRYRTHLCKDGTNCRRRVCFFAHTNDQLRLVPESSSLSSPTSVMNSSFFDSPPSSPYVHNIQEIVSSMRSVQLDDGLFSGLTRCVFGSPRGGILSGNACEEEEAAMERVESGRDIRARIYAKLSRDNSIGGSAPHIGFGGL*	251			C-X5-H-X4-C-X3-H	CPRARSHDWTECPYAH	C-X7-C-X5-C-X3-H	CPDYRKGNCKRGDTCQFAH	C-X5-C-X4-C-X3-H	CKDGTNCRRRVCFFAH
PvuTZF9	Phvul.011G125300			Phaseolus vulgaris	MSTICSEHKFQLQPSHQLLSLKKSLREIDIPPRKLLMRRAAADMFSDDTLLHKYLPNTKSMDSDDSDDVGDPYASDEFRMFEFKVRRCTRSRSHDWTDCPFAHPGEKARRRDPRRFHYSGTVCPEYRRGQCSSGDACEFSHGVFECWLHPSRYRTEACKDGKNCKRKVCFFAHTPRQLRVLPPQDSIKKKKCTNMSPHNHNHNNNNSNHCCLFCHCSSTCSPTSTLFGMSHFSPPLSPSSSSSSPSRFEPSHRHGVVSYKDVFSELMCSMEGLNFGETSYVSASKPHSLSWLDVSEDNKQFNIHSPTIATCGSFSNNENRRFLREGSRSFSINGNGRFSREESGVVDDVIAPDLAWVNDLLM*	362			C-X5-H-X4-C-X3-H	CTRSRSHDWTDCPFAH	C-X7-C-X5-C-X3-H	CPEYRRGQCSSGDACEFSH	C-X5-C-X4-C-X3-H	CKDGKNCKRKVCFFAH
RcTZF1	27810.t000004			Ricinus communis	MCCELEHWKPTPSPIVPLISLQESRQTSIDMNHLTVETADTFASLLELAANNDVEGFKRSIKREPSCVDEVGLWYGRKKGSKQMVNELRTPLMVAATYGSIDVIKLILSLSDADVNRPCGLDNSTALHCAASGGAVNAGDVVKLLLAAGADPNLTDANGHRPIDVIVVPPKLRNVKFTLEELLAIDRAFIGHNLRISTRTSDSNSPPLSPSVENGSPLSSLDSPMKSKLNDGPTASEKKEYPVDPSLPDIKNSIYSTDEFRMYSFKVRPCSRAYSHDWTECPFVHPGENARRRDPRKFHYSCVPCPDFRKGACRRGDMCEYAHGVFECWLHPAQYRTRLCKDGTSCARRVCFFAHTVEELRPLYVSTGSAVPSPRSSTSGATAMDFAAAMNLLPGSPSS…	725			C-X5-H-X4-C-X3-H	CSRAYSHDWTECPFVH	C-X7-C-X5-C-X3-H	CPDFRKGACRRGDMCEYAH	C-X5-C-X4-C-X3-H	CKDGTSCARRVCFFAH	Ank2	Family
RcTZF2	27810.t000005			Ricinus communis	MCCGLERLKPTPFPTLLLISSEDSRSTNIDMNHLTVETEDTFASLLELAANNDIEGFKRTIERDPSCVDEIGLWYGRRKGSKQMVNEHRTPLMVAATYGSIDVIKLILSSSDADVNRSCGLDKSTALHCVASGGAVNAVDVVKLLLAAGADPNSIDANGHRPIDVIVVPPKLDGVKFALEELLVNDGSVIERDLRVSTATSNSTSPPLSPSVGNGSPLSSSDSPVKSKLHDATISTASEKKEYPVDPSLPDIKNSIYSTDEFRMYSFKVRPCSRAYSHDWTECPFVHPGENARRRDPRKFHYSCVPCPDFRKGACRRGDMCEYAHGVFECWLHPAQYRTRLCKDGTSCARRVCFFAHTVEELRPLYVSTGSAVPSPRSSTSGATAMDFAAAMSLLPGSP…	728			C-X5-H-X4-C-X3-H	CSRAYSHDWTECPFVH	C-X7-C-X5-C-X3-H	CPDFRKGACRRGDMCEYAH	C-X5-C-X4-C-X3-H	CKDGTSCARRVCFFAH	Ank2	Family
RcTZF3	29681.t000063			Ricinus communis	MCSGSKRKPTHLGFIDELQKEDYFCYDLSILLELSASNDLIGFKRAIEEEGRDVDEPGLWYGRRIGSRKMGIEERTPLMIAALFGSKDVLNYILETGRADVNRGLGSDGATALHCAAAGGSAASLEVVKRLLDASADPSAVDANGNHAGDLIAPVVSSGLTSRRKALEIMLKGGSSGDEFCVLADQNPFEMYGQELQEVSTPRVSKDGTEKKEYPVDLTLPDIKNGIYGTDEFRMYTFKVKPCSRAYSHDWTECPFVHPGENARRRDPRKYHYSCVPCPEFRKGSCRQGDACEYAHGIFECWLHPAQYRTRLCKDEINCTRRVCFFAHKPEELRPLYASTGSAVPSPRSYSANGSTLDMGSISPLALGSPSVLIPPTSTPPMTPTGSSSPMGGWSNQSN…	702			C-X5-H-X4-C-X3-H	CSRAYSHDWTECPFVH	C-X7-C-X5-C-X3-H	CPEFRKGSCRQGDACEYAH	C-X5-C-X4-C-X3-H	CKDEINCTRRVCFFAH	Ank2	Family
RcTZF4	29983.t000050			Ricinus communis	MSTVCAEQHKLYPSHPLFSPNKSFKDLDIPPRKLLSKKTFQESSPDMLSSPFESHLHKFLPCNDLISSDNNHDQRGSDDQDLDPYSSDHFRMYEFKVRRCTRSRSHDWTDCPFAHPGEKALRRDPRKYHYSGAICPEFRRGGCSRGDSCEFAHGVFECWLHPSRYRTEACKDGKNCKRKVCFFAHSPRQLRILPEVSCGAINKYVPCVTTIVSFLITAFITGETAILKWVFTYLSV	236			C-X5-H-X4-C-X3-H	CTRSRSHDWTDCPFAH	C-X7-C-X5-C-X3-H	CPEFRRGGCSRGDSCEFAH	C-X5-C-X4-C-X3-H	CKDGKNCKRKVCFFAH
RcTZF5	30169.t000227			Ricinus communis	MNNSVDTVGTEHSFSVLLEYAADNDVEGFKQSVCDESEIGVVGLWYGHQRLSKKRVLEHRTPLMVAAKYGSVDVVKLILALPEVDVNFSCGSDKCTALHCAVSGGSINAIDVVKLLLLAGADPSISDANGHRPADVISASPNFPYSKSALEELLKNNGSVRQLDLQVSTNGSRSSSTSISWSSVEGSLSSTSGSVLSSINCKPIDLHVSSAKKEYPVDPSLPDIKNSIYTTDEFRMFSFKVQPCSRAYSHDWTECPFVHPGENARRRDPRRFNYSCMPCPDHRKGACRRGDFCEYSHGIFECWLHPSQYRTRLCKDGTSCTRRVCFFAHTSEELRPTYASTDVALPLPQASAMDFTAALNLLSGSLSAVSPMSHFPYTPPMSPSGNDIHLPMAWPQQDT…	675			C-X5-H-X4-C-X3-H	CSRAYSHDWTECPFVH	C-X7-C-X5-C-X3-H	CPDHRKGACRRGDFCEYSH	C-X5-C-X4-C-X3-H	CKDGTSCTRRVCFFAH	Ank2	Family
SbTZF1	Sobic.001G127200			Sorghum bicolor	MNGMPISASSAAGVDGGAVAAGTPMKNATAAAAVAEMARHLTVDTEDAFAGLLEFAADDNAEGLRRALERAPPAAADEAGLWYGRRKVLEHRTPLMVAATYGSLAALRLLVSLPSVDVNRRSGTDGTTALHCAASGGSRTAVEAVKLLLGAGADADTMDDAGRRPADVISVPPKMFDAKFALQDLLGFPKSEHGMLRVVTRSTNSISSPVSSPTAEDARSPSASVMMISKFGDLPRVATSEKKEYPVDPSLPDIKNSIYASDEFRMYSFKIRPCSRAYSHDWTECPFVHPGENARRRDPRKYHYSCVPCPDFRKGVCRRGDMCEYAHGVFECWLHPAQYRTRLCKDGTSCNRRVCFFAHTTDELRPLYVSTGSAVPSPRASATAAMEMAAAMGLMPGSP…	745			C-X5-H-X4-C-X3-H	CSRAYSHDWTECPFVH	C-X7-C-X5-C-X3-H	CPDFRKGVCRRGDMCEYAH	C-X5-C-X4-C-X3-H	CKDGTSCNRRVCFFAH	Ank_4	Domain
SbTZF2	Sobic.002G343300			Sorghum bicolor	MGDLADLGGAGESARSHVAAAGGGGQRDRLAALLELAAADDAVGFREALAVGGAQGNLAELADGVGLWYGRSKAYEPRTPLMVAATYGSVEVVSLLLGLGCVDVNRRPGVDGATPLHCAASGGSRNAVAVVKLLLAAGADPVTPDSAGRLPADVILSPPASPDALGDLEMLLGRRRGLAVATSVPSRSSSPPLSSSPDEGNRSPSSRSSSLSPITVDRAKKEYPVDPTLPDIKSSVYASDEFRMFAFKVRPCSRAYSHDWTECPFVHPGENARRRDPRKHPYTAVPCPNFRRPGGCPSGDSCEFSHGVFESWLHPSQYRTRLCKEGAACARRICFFAHDEDELRHVPHNNGAGLLSPRASSSIDMTAAAALGLLPGSPTRHFVPPPLSPSAANNGGGAA…	680			C-X5-H-X4-C-X3-H	CSRAYSHDWTECPFVH	C-X8-C-X5-C-X3-H	CPNFRRPGGCPSGDSCEFSH	C-X5-C-X4-C-X3-H	CKEGAACARRICFFAH	Ank2	Family
SbTZF3	Sobic.003G034400			Sorghum bicolor	MMMMGEGVSVPPWTHHVPVSGVDVGGGDEMTPYLLAALRQYLPCNDAAAGAEADDEDAAAMAAGVDGYGCDEFRMYEFKVRRCARARSHDWTECPFAHPGEKARRRDPRKYHYSGTACPDFRKGGCKRGDNCDFAHGVFECWLHPARYRTQPCKDGTACRRRVCFFAHTPDQLRVLPTTQHQQSSPRGAAACSPLADSYDGSPLRRQAVESFRTKSIMSSSPTSTLMSPPKSPPSESPPLSPDGAAAFRRGSWPGVGSPVNDVLATLRQLRLSKANSSPSGGWGGYPASAVGYASPTAGGFYSLPTTPTTLATASGYMANMEPLDVSFCGDEEPVERVESGRALRTKVFERLSRDGAVSGDATAGISGPDVGWVSDLIN*	379	C-X12-C-X10-C-X3-H	CDEFRMYEFKVRRCARARSHDWTECPFAH	C-X5-H-X4-C-X3-H	CARARSHDWTECPFAH	C-X7-C-X5-C-X3-H	CPDFRKGGCKRGDNCDFAH	C-X5-C-X4-C-X3-H	CKDGTACRRRVCFFAH
SbTZF4	Sobic.008G112500			Sorghum bicolor	MTEPSDAAAAAAVSARLLEVAADDDSAALGDLIAAHPSLADEPAPWYSPARGAEPMTPLMVAAAYGSVACIDVLLSPPHLADPNRASPSSLSTALHLAAGGGASTAPAAVSRLLAAGADPTLLDHLHRRPSDLVALPPNSLPLKNHLLSLLGGRKEWPPDPSLPDIKNGAYASDDFRMYSFKVRACSRAYSHDWTECPFVHPGENARRRDPRKYHYSCVPCPEFKKGAGCRRGDMCEYAHGVFESWLHPAQYRTRLCKDGVGCARRVCFFAHTPEELRPLYVSSAGSQRSAMEMAAAMGMGLPSPGASFTPPLSPSGGGSGVAGAWPQPNVPALCLPGSAGNLHLSRLRTSLSARSRAVDELLASADYDGLIGSPASVRSARGKTLVPSNLDDLFSAEM…	588			C-X5-H-X4-C-X3-H	CSRAYSHDWTECPFVH	C-X8-C-X5-C-X3-H	CPEFKKGAGCRRGDMCEYAH	C-X5-C-X4-C-X3-H	CKDGVGCARRVCFFAH	Ank2	Family
SbTZF5	Sobic.009G028500			Sorghum bicolor	MCSGPRKPSTPPLPTATAKDSSAMTAAAAVLLELAAADDVVAFRRAAEDDKAPALDAVAHWYGPSAGAGRLRLEARTPAMVAALYGSASVLAYVLSSAPAEAARASPTDGATPLHLAAAGGAAGAVAATHLLLAAGASADALAFSGLRAGDLLPRANAAADRDRALRVLLKSPAASPSSSPKKSASPPPPLAAAAAAAAAALPAEPRKEYPPDLTLPDLKSGLFSTDEFRMYSFKVKPCSRAYSHDWTECPFEHPDENARRRDPRRYSYSCVPCPEFRKGGACRKGDNCEYAHGVFECWLHPAQYRTRLCKDEVGCARRICFFAHKPEELRAVNPSAVSVGMQPTVSSPRSSPPNGLDMGGGMLNPAWPSSPASRLKTALAGRELDFDLELLALDQYQQ…	611			C-X5-H-X4-C-X3-H	CSRAYSHDWTECPFEH	C-X8-C-X5-C-X3-H	CPEFRKGGACRKGDNCEYAH	C-X5-C-X4-C-X3-H	CKDEVGCARRICFFAH	Ank	Repeat
SbTZF6	Sobic.009G072100			Sorghum bicolor	MMMMGEGAYAPPWQQSPAASMDADEAASPYALLAALQHYLPSNEVSAAAAPYDEDDEEAALAAGVDAYACDEFRMYEFKVRRCSRGRSHDWTDCPYAHPGEKARRRDPRRYHYSGAACPDFRKGGCKRGDACEYAHGVFECWLHPSRYRTQPCKDGTGCRRRVCFFAHTPDQLRVLPQQQQSSPRGASAASPLAESYDGSPLRRQAFESYLTKSGMIMSSSPTSTLVSPPRSPPSESSPPMSPDALRRGSWPGVGSPVNEVLASLRQLRLGAGGGSPRSAPSSGSSFLAGGSGGGYPFGSPKSPAAGLYSLPSTPTCRPSPVTVTTASGATIMTVDRLNLGLIGDEEEPVMERVESGRALREKVFERLSKEATVPNDTAASANVEGAAPDVGWVSDLIN*	399	C-X12-C-X10-C-X3-H	CDEFRMYEFKVRRCSRGRSHDWTDCPYAH	C-X5-H-X4-C-X3-H	CSRGRSHDWTDCPYAH	C-X7-C-X5-C-X3-H	CPDFRKGGCKRGDACEYAH	C-X5-C-X4-C-X3-H	CKDGTGCRRRVCFFAH
SbTZF7	Sobic.009G205100			Sorghum bicolor	MVSREQHTHSYEHLVLDPASLPLGVSWADPAAVEIPPQLLAALGEYLSAARGGGGEEDAEADDEFMMYEFKVRRCARARSHDWTACPYAHPGEAARRRDPRRVAYTGEPCPDFRRRPGAACPRGPACPFAHGTFELWLHPSRYRTRPCRAGVACRRRVCFFAHTAAELRAGAKDECSPLSLSLSPKSTLAPLWESPPVSPVEAGRRWVDAIDEPSLDAADAEMEELMLAMRELSFRKAQAASSAPVLPAVTEEDGPDLGWVSELVM*	266			C-X5-H-X4-C-X3-H	CARARSHDWTACPYAH	C-X10-C-X5-C-X3-H	CPDFRRRPGAACPRGPACPFAH	C-X5-C-X4-C-X3-H	CRAGVACRRRVCFFAH
SiTZF1	Si021540m.g			Setaria italica	MADASEAAAAISARLLELAAEDDAEALGDLLAAHPSLADEPAPWYSPARGAEPMTPLMVAAAYGSVGCVDVLLSPPHLVDPNRASPASLSTALHLAAAGGASSAPAAVSRLLSAGADPTLLDHLHRRPSDLVTLPPSSLPLKNHLLSLLGARKEWPPDPSLPDIKNGAYASDDFRMYSFKVRACSRAYSHDWTECPFVHPGENARRRDPRKYHYSCVPCPEFKKGAGCRRGDMCEYAHGVFESWLHPAQYRTRLCKDGVGCARRVCFFAHTPEELRPLYVSSAGSRSAMEMAAAMGMGLPSPGASFTPPLSPSGGGGGVAGAWPQPNVPALCLPGSAGNLHLSRLRTSLSARSMAADELLASADYDGLVGSPASVRSARGKTLVPSNLDDLFSAEMAVA…	598			C-X5-H-X4-C-X3-H	CSRAYSHDWTECPFVH	C-X8-C-X5-C-X3-H	CPEFKKGAGCRRGDMCEYAH	C-X5-C-X4-C-X3-H	CKDGVGCARRVCFFAH	Ank2	Family
SiTZF2	Si021557m.g			Setaria italica	MCSGPRKPSTPPLPAATAKESAVMAALLLELAAADDLVAFRRAVEDDKVSALDASCQWYGPSAASGARLRLEVRTPAMVAALYGSTGVLAYVLSAAPAEAARASPTDGATPLHLAAAGGAAGAVAAAHLLLAAGASADALAFSGLRAGDLLPRANAAAERDRALRVLLKSPAASPSSSPKKSASPPLAPEPRKEYPPDLTLPDLKTGLFSTDEFRMYSFKVKPCSRAYSHDWTECPFVHPGENARRRDPRRYSYSCVPCPEFRKGGACRKGDNCEYAHGVFECWLHPAQYRTRLCKDEVGCARRICFFAHKPEELRAVNPSAVSVGMQPAVSSPRSSPPNGLDMGGMLNPAAWPSSPASRLKTALAGRELDFDLELLALDQYQQKLFDKVSSPRASWGS…	593			C-X5-H-X4-C-X3-H	CSRAYSHDWTECPFVH	C-X8-C-X5-C-X3-H	CPEFRKGGACRKGDNCEYAH	C-X5-C-X4-C-X3-H	CKDEVGCARRICFFAH	Ank	Repeat
SiTZF3	Si022958m.g			Setaria italica	MVSREHSHSYEHLVLDPAALGSACSWADPAAVEIPPQLLAALGEYLSAGRGDGDAAEAEAEADDEFMMYEFKVRRCARARSHDWTACPYAHPGEAARRRDPRRVAYTGEPCPDFRRRPGAACPRGSACPFAHGTFELWLHPSRYRTRPCRAGAACRRRVCFFAHAAAELRAASKDDGGSPLSLSLSPKSTLASLWESPPVSPVEGRVRWLDAIDEPSDADAEVEELVLAMRELSFRKAAASAPVAAPVLPPVTEEDGPDLGWVSELVM*	268			C-X5-H-X4-C-X3-H	CARARSHDWTACPYAH	C-X10-C-X5-C-X3-H	CPDFRRRPGAACPRGSACPFAH	C-X5-C-X4-C-X3-H	CRAGAACRRRVCFFAH
SiTZF4	Si024826m.g			Setaria italica	MMMMGEGAHAPPWQQPPVSGGGMDGDDASPYTLLAALRHYLPSNEAAAAYDEDDEEALAAVDAYACDEFRMYEFKVRRCSRGRSHDWTDCPYAHPGEKARRRDPRRYHYSGTACPDFRKGGCKRGDACEFAHGVFECWLHPARYRTQPCKDGTACRRRVCFFAHTPDQLRVLPPQQQSSPRGGAASSPLAESYDGSPLRRQAFESYLTKSGIMSSSPTSTLVSPPRSPPSESPPMSPDAAGALRRGSWPGVGSPVNDVLASLRQLRLGGGGSPRSAPSGGSFLAGYPFGSPNLPSTPTRPSTVTVTTPSGATVMTVERLNLGLIGDQELVMERVESGRALREKVFERLSKEATVPNDAAASANAEGAAPAAAPDVGWVSDLIN*	383	C-X12-C-X10-C-X3-H	CDEFRMYEFKVRRCSRGRSHDWTDCPYAH	C-X5-H-X4-C-X3-H	CSRGRSHDWTDCPYAH	C-X7-C-X5-C-X3-H	CPDFRKGGCKRGDACEFAH	C-X5-C-X4-C-X3-H	CKDGTACRRRVCFFAH
SiTZF5	Si032182m.g			Setaria italica	MATGRYRRWAAASCGADPSDPTTWYAWAHRGHRLWAAMPDAFWIYMYKVHRCPQLSSHDWTRCPYAHNGERARRRNPRRFSYLAVTCPAFRESQQHQHLARTGAAASCMHGLQCRYAHGVFELWLHPARFRTTMCQGGLACPRRVCFFAHFPAELRAENDPVPLAGLPPLPPLRVPPAPEPLSFPRRVDLAMQAMLGKVRLYDGDDASSSSPTAPAVAAFATATPVLALPLASVPDDDEDPAAGKHGSVYGDYPHFDLIRDMVDDDERES*	270			C-X5-H-X4-C-X3-H	CPQLSSHDWTRCPYAH	C-X20-C-X5-C-X3-H	CPAFRESQQHQHLARTGAAASCMHGLQCRYAH	C-X5-C-X4-C-X3-H	CQGGLACPRRVCFFAH
SiTZF6	Si034386m.g			Setaria italica	MNSMPISASPAAGVDGGPLAAGTPRKNATAAAAVAEMARHLTVDTDDAFAGLLELAADDDAEGLRRALERAPPAAADEAGLWYGRRKVLEHRTPLMVAATYGSLAALRLLVSLPSVDVNRRSGTDGTTALHCAASGGSRTAVEAVKLLLGAGADADATDDSGRRPADVISVLPKMFDAKFALQDLLGCPKSEHGMLRVVTRSTNWISSPVSSPTAEDARSPSAAVMMTTKFADLPRVATSEKKEYPVDPSLPDIKNSIYASDEFRMYSFKIRPCSRAYSHDWTECPFVHPGENARRRDPRKYHYSCVPCPDFRKGVCRRGDMCEYAHGVFECWLHPAQYRTRLCKDGTSCNRRVCFFAHTTDELRPLYVSTGSAVPSPRASATAAMEMAAAMGLMPGSP…	752			C-X5-H-X4-C-X3-H	CSRAYSHDWTECPFVH	C-X7-C-X5-C-X3-H	CPDFRKGVCRRGDMCEYAH	C-X5-C-X4-C-X3-H	CKDGTSCNRRVCFFAH	Ank_4	Domain
SlyTZF1	Solyc01g087170.2	SlC3H11		Solanum lycopersicum	MKGITKLTVETEDSFSSLLELAANNDLEGFKRSVELDASAIDEVGLWLVRKKGAKQIVNEERTPLMVAATYGSLDVLKLIISNPVVDVNRACGPNKWTALHCAASSGSVNVIDAVKLLLSAGGDPNVEDANGQRPADVIVVPPKLPGTRASLEKLLLNNSSDGSVGDCKLTVSVATSDASSPILSSSPENGSPCSSLESSSSPMASKFSDLPANSAREKKEYPIDPSLPDIQNSIYSTDEFRMFSFKVRPCSRAYSHDWTECPFVHPGENARRRDPRKYHYSCVPCPEFRKGACRRGDMCEYAHGVFECWLHPAQYRTRLCKDGTSCARRICFFAHTTEELRPLYVSTGSAVPSPRSAASAASVMDMAAALNLFPGSPSAHSVMSPSAFNQPMSPTANG…	438			C-X5-H-X4-C-X3-H	CSRAYSHDWTECPFVH	C-X7-C-X5-C-X3-H	CPEFRKGACRRGDMCEYAH	C-X5-C-X4-C-X3-H	CKDGTSCARRICFFAH	Ank2	Family
SlyTZF10	Solyc05g043280.1			Solanum lycopersicum	MDNRDSQYFSYYSSSFPFHKQFLGEEANSENFRECIRQDLYESDNFRMYIYKVQKCSKYYCHDWISCPFTHQGEKAHRRDPRKYNYFPISCPSYKFASCIKGDHCELCHGVFEYWLHPANYRTILCQDGTSCNRPICFFAHTLKELRPEREYNWCYVYRYPLYIQSYPDIMIENGPNSNWMIIPCNPHLQPPPLDQCYGTTTFGLGNYSNTQQIPLKNIPTFELFPPPPPSAPSSTQSHSKFDYKFHNESNFSLFSSNHTKLIEAMKNLELGSTSHAKMNKIHDDNGKRIVE*	292			C-X5-H-X4-C-X3-H	CSKYYCHDWISCPFTH	C-X7-C-X5-C-X3-H	CPSYKFASCIKGDHCELCH	C-X5-C-X4-C-X3-H	CQDGTSCNRPICFFAH
SlyTZF11	Solyc05g052060.1			Solanum lycopersicum	MAYRNNHLFNYCSSLFPCHQQFGRQEDDYQEFIDQALCESDEFRMYTYKIKRCSNLHSHDWTSCPFTHRGEKARRRDPREYNYLPIPCPGYKFASCVKGDSCELSHGVFEYWLHPAKYRTHPCHAGTLCDRRVCFFAHTLEELRPETKYNWCYVYQYPLHIQPYPDILIEDISKGIWIIIPCNYHQSPSPSHDSTIVSEPENSSHQSQPKIHQTFQNRSDFSLFSTSHSKLIEELKNLEIGSTSHAKVNIIDDEKGKKPVELELEEENQNFNWVTDLLVDDTSL*	284			C-X5-H-X4-C-X3-H	CSNLHSHDWTSCPFTH	C-X7-C-X5-C-X3-H	CPGYKFASCVKGDSCELSH	C-X5-C-X4-C-X3-H	CHAGTLCDRRVCFFAH
SlyTZF12	Solyc09g014640.1			Solanum lycopersicum	MDNRDSQYFSYYSSSFPFHKQFLGQEANPENFRECIRQDLYESDNFRMYIYKVQKCSKHYCHDWTSCPFTHHGEKARRRDPRKYNYFPISCPSYKFESCIKGDHCELCHGVFEYWLHPAKYRTILCQARTSCNRPICFFAHTLKELRPETKYNWCYVYRYPLYIQSYPDIMIENGANGNWMIIPCNPHLQPPPDNFYGTTTFGLGNCSNPQQIPLKNMPTFELFPHPPPSTPSSSQSHSKFDYRLHNESNFSLFSSNHTKLIEEMKNLELGSVSYAKMNKIHDDHGKRIVE*	291			C-X5-H-X4-C-X3-H	CSKHYCHDWTSCPFTH	C-X7-C-X5-C-X3-H	CPSYKFESCIKGDHCELCH	C-X5-C-X4-C-X3-H	CQARTSCNRPICFFAH
SlyTZF2	Solyc03g063680.1	SlC3H26		Solanum lycopersicum	MITTMNMNHLTVETEDTFASLLEIAANNDVVACKRWMEYDLSSSIHEVGLWYGHQKGSRKMVLEHRTPLMIASTYGSVDVLKLILSIPEVDVNQSSGQDKSTALHCAASGGSLNAVEAVKLLLKAGADPNSEDADGNRPQDVIVVFPKFQSTKSSLETLLRSDAMGKCSLRVSAATSNSSSPPLLPWLDGSPSSASDSISSPRSAKSNDTPVSCTSERKEYPIDPSLPDIKNGIYSTDEFRMFSFKIRPCSRAYSHDWTECPFVHPGENARRRDPRKYHYSCVPCPEFRKLVCQRGDMCEYAHGVFESWLHPAQYRTRLCKDGTNCNRRVCFFAHTQEELRPLYVSTGSAVPSPRSNNSAVNSMDFAATMGLIPGSPSSVRVMSPAPYTPPISPSANGI…	695			C-X5-H-X4-C-X3-H	CSRAYSHDWTECPFVH	C-X7-C-X5-C-X3-H	CPEFRKLVCQRGDMCEYAH	C-X5-C-X4-C-X3-H	CKDGTNCNRRVCFFAH	Ank2	Family
SlyTZF3	Solyc05g052570.2	SlC3H39		Solanum lycopersicum	MDKKDGHGRNCSKLLELSASDDLASFICEVEKGCAVDEFSFWYGRRFGSKKMGFEERTPLMIASMYGSIEILKYIVGTGKVDVNRACGSDGATALHCAAAGGSESSVEVLKILIDASADVNVCDSSGNRPCDVIASYPKSLRNSKRKSLELLLNGCLAELAELEEEEEGKTAIQMTKEGSEKKEYPVDTSLPDINDGIYGSDDFRMYCFKVKPCSRAYSHDWTECPFVHPGENARRRDPRKYNYTCVPCPEFKKGVCAKNDSCEYAHGVFESWLHPAQYRTRLCKDETGCSRKVCFFAHKPEELRPLYASTGSAIPSPKASPVGSMDMSTLSPLALGSSSMLLPGTSTPPMSPAVTCSSPMGGNIYLAVG*	370			C-X5-H-X4-C-X3-H	CSRAYSHDWTECPFVH	C-X7-C-X5-C-X3-H	CPEFKKGVCAKNDSCEYAH	C-X5-C-X4-C-X3-H	CKDETGCSRKVCFFAH	Ank2	Family
SlyTZF4	Solyc06g082010.2	SlC3H48		Solanum lycopersicum	MQELREVQTLFMCSGSGSEVCSTELAMEGKIQKQKELVPDFSLLLELSASDDIRNFQKAVEEEGHDINEVGLWYVRRVGVKKMGYEERTPLMVAATFGSKQVLSYMLEKGCVDVNQACGSDRATALHCAISGGSAALLEVVKLLVDASADVNLVDSNGKRAVDLISGQSCCLNSRRKILEHLLGGSSTDEVIDQIISEQAEEQLLLTPTVSKFGIEKKEYPVDPSLPDIKNGIYGTDDFRMYIFKVKPCSRAYSHDWTECPFVHPGENARRRDPSKYHYSCVPCPDFRKGTCQRGDSCEYAHGIFECWLHPAQYRTRMCKDETNCNRRVCFFAHKPEELRPLYPSTGSAVLSPRSYSSGASSLDITSITPLALGSPSVMVPPTSTPPMSPSAGASSVGG…	699			C-X5-H-X4-C-X3-H	CSRAYSHDWTECPFVH	C-X7-C-X5-C-X3-H	CPDFRKGTCQRGDSCEYAH	C-X5-C-X4-C-X3-H	CKDETNCNRRVCFFAH	Ank2	Family
SlyTZF5	Solyc07g053750.1	SlC3H50		Solanum lycopersicum	MEGLCAELHHHKFHPSHQLYKKSLRDIDIPPRKLLSRRATLSSIDHVVSDVQFMDSPKSESDAQFQKFLPYNSLDDDDDADPYSSDHFRMYEFKVRRCTRSRSHDWTDCPFAHPGEKARRRDPRRFHYSGTVCSEFRKGNCSRGDNCEFAHGVFECWLHPTRYRTEACKDGKNCKRKICFFAHTPRQLRVLPPGCYESGSSPKNLNSEKKYRNLNHCCVFCHSVSASPTSTLIGMSHISPPMSPSLSPPLSPANRNQFSSPISRYSERFGSVEASSSGMCQLDPSGLMSYKDALTELVSSLEAMNVNHEPNSSAAASTHSHSVNFDGNLPWLDVNFNNSSYDDQQQFLLSPSTPSPSPISNSRTKFYAREFPSASPVSSSRLSFVEELNNNNGTNRFYS…	417			C-X5-H-X4-C-X3-H	CTRSRSHDWTDCPFAH	C-X7-C-X5-C-X3-H	CSEFRKGNCSRGDNCEFAH	C-X5-C-X4-C-X3-H	CKDGKNCKRKICFFAH
SlyTZF6	Solyc10g079120.1	SlC3H60		Solanum lycopersicum	MNMNHLTVETEDTLASLLEIASNNDIDAFKRWIEHDLSSINEVGMWYGRQKGTRQMVLEHRTPLMVAAMYGSIDVLKLILSLAGVDVNRSCGRDNSTALHCAASGGSLNAVEAIKLLLEAGADPNVKDAYGYRPLDVLVTSLKDHTIKSCLENLLKTDGMGDCNLRVSMASSNSNSPPLSPSLGNISPSSASDTTSSPRSAKSTDLPVPSPPEKKEYPIDPSLPDIKNSIYSTDEFRMFSFKIKPCSRAYSHDWTECPFVHPGENARRRDPRKYHYSCVPCPEFRKGACRRGDMCEYAHGVFECWLHPAQYRTRLCKDGTNCDRRVCFFAHMQEELRPLYMSTGSAVLSPRSNASAANAMDFAAAMGLIPGSPSSVSVMSPSPFTPPMSPSANGVANMG…	703			C-X5-H-X4-C-X3-H	CSRAYSHDWTECPFVH	C-X7-C-X5-C-X3-H	CPEFRKGACRRGDMCEYAH	C-X5-C-X4-C-X3-H	CKDGTNCDRRVCFFAH	Ank2	Family
SlyTZF7	Solyc10g080260.1	SlC3H62		Solanum lycopersicum	MTMSNSTIETEDTFASLLELAANDDIEAFKIWIERDLASIHEVGLWYGRQKGSKQMVLDHRTPLMVAATYGSIDALKQILSLPEVDVNRSCGHDKSTALHCAASGGSLNAAEAVKLLLGAGADPHSKDINGHYPIDVIVVSPNFHPVKSCLESLLMTSTIGDCKLRVSVSTSSSSPPRSPSPGNRSPYSASDSTFSPKSAKSSDLPSYSIPEKKEYPVDPSLPDIKNDIYSSDEFRMFSFKIRPCSRAYSHDWTECPFLHPGENARRRDPRKYHYSCVPCPEFRKGACQRGDMCEYAHGVFECWLHPAQYRTRLCKDGIDCNRRVCFFAHKQDDLRPLYVSTGSAVPSPCGNSAAVNAMDFAAAMGLIPGSPSSVSVMSPSPFTPPVSPSANGISSMGW…	697			C-X5-H-X4-C-X3-H	CSRAYSHDWTECPFLH	C-X7-C-X5-C-X3-H	CPEFRKGACQRGDMCEYAH	C-X5-C-X4-C-X3-H	CKDGIDCNRRVCFFAH	Ank2	Family
SlyTZF8	Solyc12g008660.1	SlC3H73		Solanum lycopersicum	MVKLHFLSPLYIQTDHHRLNFKSPPLFQLAMIGERSRRIPTVDVPPWSYSDDQTANMQFMLSPSTNSISTPNNFNFSNFIVEDDYPLFCNDAEDIDEFELENREIELPVDVYACDNFRMYEFKVRRCGRGRSHDWTECPYVHPGEKARRRDPRKFHYSGTACPEFRKGNCNRGDSCEYAHGVFECWLHPGRYRTQPCKDGGNCKRRVCFFAHSPEQLRVLGPGSGSSPGPGSDSPRRYVKGLHFVSSPESSSPPSESPPMSPMTANSFTSLSRSVGSNSVSEVMASLRQLQLNRLNSMPSSSWNVQMGSPVFGSPRRPVIRPGFCSLPATPSGDPTRPGNRCFDLWENEEEPVMERVESGRDLRVKMFERLSKENPLDDPENPNPNINSGSGLNPDVGW…	405	C-X12-C-X10-C-X3-H	CDNFRMYEFKVRRCGRGRSHDWTECPYVH	C-X5-H-X4-C-X3-H	CGRGRSHDWTECPYVH	C-X7-C-X5-C-X3-H	CPEFRKGNCNRGDSCEYAH	C-X5-C-X4-C-X3-H	CKDGGNCKRRVCFFAH
SlyTZF9	Solyc05g042190.1			Solanum lycopersicum	MYSDVGFLKSSERKCLLLQAQGFCNLIRWISMIPSHPLLMDCTNSRYFSYYSASSPFHKEFVGQEANSQRFQKFISQDLYESDNFRMYIYKVQKCSKLYSHDWTSCPFTHEGEKARRRDPRKYNYLPIPCPGYKFASCIKGDNCELCHGVFEYWLHPAKYRTSPCQAGTSCNRPVCFFAHTLNELRPEMKYNWSFVYQYPLYIQSYPDIIIENGPYGNWMIVPCNPQLQPPPHNHYYSTTTFGHGNSPNPQQIPSKNTSIFGLFAQPSPSSSPTQPKFVHNVQNESDFSLFSANHAKLIEEMKNLELGSNSHAKMKKIYEIYDDTDKRSVENELQDQKFPNINCL*	345			C-X5-H-X4-C-X3-H	CSKLYSHDWTSCPFTH	C-X7-C-X5-C-X3-H	CPGYKFASCIKGDNCELCH	C-X5-C-X4-C-X3-H	CQAGTSCNRPVCFFAH
SmoTZF1	441947			Selaginella moellendorffii	MPGVLIDDMPFSLDHPASTSPFLDNLSPLSSPSSPFHQMHHHHHHHLHQQSSSLLESIMATVSSPTSSSPPSSPVDSPRGTSHDAALSTVLHRFLPSNNSDEATWSAEDVYSCDEFRMFEFKVRRCMRGRSHDWTECPFAHPGEKARRRDPRRFHYSGTACPDFRKGSCKNGDACELAHGVFECWLHPARYRTQPCKDGRSCKRRVCFFAHTSEQLRLLPQVSQAMSNSPSSTTPSSSSPPSSSSSNALFSSSPCSSSPSLPSSFCATTSPDSFSSAPFVGSPCSPRRSSASAAASLLRSFSDKPFAGSSPSLGLDSFEPSSAMSTSYCCCHQGPQQQSSRAVAACSAARLISSPTSTLVGLAQSPPPLSPPLSPSQSPPMSPSAVPRRHLDTRRLGFA…	581	C-X12-C-X10-C-X3-H	CDEFRMFEFKVRRCMRGRSHDWTECPFAH	C-X5-H-X4-C-X3-H	CMRGRSHDWTECPFAH	C-X7-C-X5-C-X3-H	CPDFRKGSCKNGDACELAH	C-X5-C-X4-C-X3-H	CKDGRSCKRRVCFFAH
SmoTZF2	443970			Selaginella moellendorffii	MDLHVGMGGGSGGNAFGSVSADSGSCDSPTSMGALHKFLPSNNEDSWSPEHLYACDEFRMFEFKVRRCMRGRSHDWTECPFAHPGEKARRRDPRRFHYSGTSCPDFRKGCCKNGDSCDLAHGVFECWLHPARYRTQPCKDGRNCKRKVCFFAHTPEQLRLPSPTSSSSASSISSASSPPLSPVDNSPPLSPCGTPRGTPPRDAALLKSIAHAAAVADAHALLAAAAAVPQRHVAAALERMKSMPHVTAAAAAAAAVEADRRSRLLGQSLSFNSRTSNAASLVAALHRQMELNEPGVGYSVPPGGYSSPPVSPSPYGRSPLFRSNDCARSLSPSLGMGSPSIWSRTAIDDEYYAQRFDQSKNLAECGGENCPDLGWVNELVAIN*	383	C-X12-C-X10-C-X3-H	CDEFRMFEFKVRRCMRGRSHDWTECPFAH	C-X5-H-X4-C-X3-H	CMRGRSHDWTECPFAH	C-X7-C-X5-C-X3-H	CPDFRKGCCKNGDSCDLAH	C-X5-C-X4-C-X3-H	CKDGRNCKRKVCFFAH
SmoTZF3	62212			Selaginella moellendorffii	LLELAANNDLETFRRVVEEGGMDLDEPDSWYLRKIGSTKMATEKRSPLMIAALYGSIDVLSYILKSGKVDVNKFCGEDEVTALHCAAAGGSSRGVDAVKLLLSGGANSSLMDAYGRRPAQVIAVPLKLRSTKSELEKMLSATGFVSMSSMSSVCSSPDSYSPVFSPQFPSSPKSAENPSDEKTKDYPVDPSLPDIKNSIYTTDEFRMFSFKVRPCSRAYSHDWTECPFVHPGENARRRDPRRFHYSCVPCPDFRKGACRRGDTCEYAHGVFECWLHPAQYRTRLCKDGTSCSRRVCFFAHTSEEMRPLFVSMGSAVPSPRASSPLDAGSVSPPLSSTSQSPVIMVPPFSPSNASGSGLSTPPLSPSGGGSWSQPTVPTLHLPGGAGLQASRLRAALSAR…	591			C-X5-H-X4-C-X3-H	CSRAYSHDWTECPFVH	C-X7-C-X5-C-X3-H	CPDFRKGACRRGDTCEYAH	C-X5-C-X4-C-X3-H	CKDGTSCSRRVCFFAH	Ank2	Family
SpTZF1	Spipo14G0014800			Spirodela polyrhiza	MILGEGPRPSPMFQVPPWQICDDPMSGVPYSIPVSGVAGGNGGDCSSFLLSEAALAALQRFLPSNEPYVYEETRRGVEQEEEEAEEEDLLDSPVDAYSCDEFRMYEFKVRRCVRGRSHDWTECPYAHPGEKARRRDPRKFHYSGVACPDFRKGVCKRGDACEYAHGVFECWLHPSRYRTQACKDGVNCRRRVCFFAHTPEQLRVVPQAQQQQQQQSPPVSSVLDSYFSKGLASSPTSTLMSPPMSPPSDSPPLSPSGHSLRRSPAPVGSSPINGVLASLRRLQLSKAKSVPSSWGLQQVSGVGSPRGVVNVRPGFCSLPTTPTAASSGGLFDEWTEPTERVESGRDLRVKIYEKLSREFSMGRSHEEEDEARAAAAMAPDVGWVSDLVM*	389	C-X12-C-X10-C-X3-H	CDEFRMYEFKVRRCVRGRSHDWTECPYAH	C-X5-H-X4-C-X3-H	CVRGRSHDWTECPYAH	C-X7-C-X5-C-X3-H	CPDFRKGVCKRGDACEYAH	C-X5-C-X4-C-X3-H	CKDGVNCRRRVCFFAH
SpTZF2	Spipo1G0113500			Spirodela polyrhiza	SCSRSLPLWHLMLLQRMRAFSVAQVELDVTSSCPPMVPQFPAPEGQSLEESDEFRMYCFKIKRCSKTRSHDWTQCPYAHRGEKARRRDPRKFPYHGVSCAEFRRAGACSKGQLCQFSHGVFEFWLHPARYRTRPCKAGTQCQRKVCFFAHTPEQLRPLSCDGCGCYADWRGQRGCCGRGLGAVREEPSPSSSPSSFDKDCTDVTEDIRRLEIAGGDVGLGEEPDLPDIDWICDLVK*	236			C-X5-H-X4-C-X3-H	CSKTRSHDWTQCPYAH	C-X8-C-X5-C-X3-H	CAEFRRAGACSKGQLCQFSH	C-X5-C-X4-C-X3-H	CKAGTQCQRKVCFFAH
SpTZF3	Spipo21G0031600			Spirodela polyrhiza	MMLGEGISPTPAIRIPAWPGCDLRPGSGLSCGNGAGAGAGEFSPYLYGEGGGVKSILLLPTASEGYMSDEGGEESEAVDSPVDAYSCDEFRMYEFKVRRCPRGRSHDWTECPYAHPGEKARRRDPRKFHYSGTACPDFRKGSCKRGDACEFAHGVFECWLHPARYRTQPCKDGVNCRRRVCFFAHTPEQLRILPQTQQQQSPRTPAASDSYDDSPLRYHAFDTYVTQNMFSSSPGMTPPSDSPPPSPSGPPLRRVSLTMGSPVNEVLASLRQLQLSKAMSVPASCGLQVSGMGSPQGVTVRPGFCSLPATPMGGNGGGFLEVWDEPKERVESGRNLRAKLYEKLSKENFMGTPMEVYHDEAAAVVGPDVDWVSELLK*	377	C-X12-C-X10-C-X3-H	CDEFRMYEFKVRRCPRGRSHDWTECPYAH	C-X5-H-X4-C-X3-H	CPRGRSHDWTECPYAH	C-X7-C-X5-C-X3-H	CPDFRKGSCKRGDACEFAH	C-X5-C-X4-C-X3-H	CKDGVNCRRRVCFFAH
SpTZF4	Spipo23G0034900			Spirodela polyrhiza	MAITANSPAMRGPILLELSAADDLPGFRRALEEGRLEVDLPAPWYGRWGRAMGFELRTPLMIAAMYGSVAVLEYILTVGTVDVNRACGSDGATPLHCAAAGGSPASADAVRMLIDASADVTAVDGEGNKPGDVIPRCLASEGSSSRIRSLKALLRVGAASATAAGEEDSSPSKREEKKREKEYPPDLTLPDIKNGIYSTDEFRMYTFKVKPCSRAYSHDWTECPFVHPGENARRRDPRKYHYTCVPCPEFRKGSCRNGDACEYAHGVFECWLHPAQYRTRLCKDETGCTRRVCFFAHKPEELRQPGHSSSAPPQSPSGSVLPSPRSPALPPLDVTTAAAMLMNQSMASSSASSSAAASAAAWLSQTGGMMTPTLKLPTSRLKTSLSSRNMEVDLDLMGL…	648			C-X5-H-X4-C-X3-H	CSRAYSHDWTECPFVH	C-X7-C-X5-C-X3-H	CPEFRKGSCRNGDACEYAH	C-X5-C-X4-C-X3-H	CKDETGCTRRVCFFAH	Ank2	Family
SpTZF5	Spipo2G0069900			Spirodela polyrhiza	MSQTTSETEDFSSLLELAANNDVEGFSRFVERSPTAIDEIGLWYGRKKGSSQMVLEQRTPLMVAATYGSVDVVKLILLLSVADVNRSCGSDNTTALHCAASSGSVNAVDVVKRLLAAGADQKAVDVNGRRPCDVIVVSPHHSDVKVALEDLLGSFDQNSHLRISVSTSSSDSPPLSSSLDDDGGSASSDSTSSPKTGKFPDLAPSAAAEKKEYPVDASLPDIKNSIYSTDEFRMFSFKVRPCSRAYSHDWTECPFVHPGENARRRDPRKYHYSCVPCPDFRKGACRRGDLCEYAHGVFECWLHPAQYRTRLCKDGTSCSRRVCFFAHTAEELRPLYMSTGSAVPSPRSSSAAASAMEMAAAAMSMLPGSPSSLSLMSMGAFTPPISPSAANGISPHSSL…	711			C-X5-H-X4-C-X3-H	CSRAYSHDWTECPFVH	C-X7-C-X5-C-X3-H	CPDFRKGACRRGDLCEYAH	C-X5-C-X4-C-X3-H	CKDGTSCSRRVCFFAH	Ank2	Family
SpTZF6	Spipo6G0065000			Spirodela polyrhiza	MCGGVGKLSRGSEAAEGHAAMDGAGVCKGKKLQGSVLLELAAADDLSGFRRAVEGGGLDVDLPSPWYGRWGRRMAFEERTPLMIAAVYGSSAVLEYILSTGAADVNRACGTDRFTALHCAASGGAPSSVDAVNLLIAASADVEAVNAAGKKPGDLIWRKFFPGGPSKLRSLELLLKAAAHGGAAPASPPKKDYPADLTLPDIKSGIYGTDEFRMYSFKVKPCSRAYSHDWTECPFVHPGENARRRDPRKYPYSCVPCPEFRKGSCRNGDACEYAHGVFECWLHPGQYRTRLCKDETGCTRRVCFFAHKPEELRSPAATHGGAGSPGLPPLDIAAPGSLMLNQQQQQQQPMSPTGVSSALAAAWMNQGGGMLTPTRQLPSSRLKTSLNAREAEMDMELLG…	636			C-X5-H-X4-C-X3-H	CSRAYSHDWTECPFVH	C-X7-C-X5-C-X3-H	CPEFRKGSCRNGDACEYAH	C-X5-C-X4-C-X3-H	CKDETGCTRRVCFFAH	Ank2	Family
SpTZF7	Spipo8G0039000			Spirodela polyrhiza	MMIGEGHRALPAIHIPPWPAYEETAGGVAYSLPVSGVCAMAALQRFLPSNESYLSDDAGDESELLLAPPVDAYSCDEFRMYEFKVRRCARGRSHDWTECPYAHPGEKARRRDPRKYNYSGTACPDFRKGSCKRGDTCEFAHGVFECWLHPTRYRTQPCKDGTGCRRRVCFFAHTAEQLRVLSQPQQQQQQQSPRTTAGTDSYDGSPLRHQALDACPKSLLSFPTSTRHSPPISPPSDSPPLSPEGRSPVRISVPLSSSVNDILVSLRHLQLNKAMSSPSSWGLQTIGIGSPRGYNVSPAFSSLPATPNRALPAARGGLFDGWDGPTERVESGRDLRAKIYEKLSKENSLDRQEEIESGGPGGAVNVNPDVDWVSELVK*	378	C-X12-C-X10-C-X3-H	CDEFRMYEFKVRRCARGRSHDWTECPYAH	C-X5-H-X4-C-X3-H	CARGRSHDWTECPYAH	C-X7-C-X5-C-X3-H	CPDFRKGSCKRGDTCEFAH	C-X5-C-X4-C-X3-H	CKDGTGCRRRVCFFAH
SpTZF8	Spipo9G0013000			Spirodela polyrhiza	MSLLLSMDSEEDSPSLLELAANNDVEAFKLCIERSGSSSSVDEIGLWYGRKKGSNQMVLDYRTPLMVAATYGSVEILELILSLVNDVDINRCCGSDKTTALHCAASGGSVNAVDAVKVLLLAGADPESVDAAGRRPSDVIVVPPRLPHLRASLEDLLGPSTSTAAAQSAGSGDDFSHLPSSPDDSDSVSSPTAEKPHEIPPPPAAAAAAAAAAEKEKREYPVDPSLPDIKNSIYATDEFRMFSFKVRPCSRAYSHDWTECPFVHPGENARRRDPRKYHYSCVPCPDFRKGACRRGDLCEYAHGVFECWLHPAQYRTRLCKDGTGCTRRVCFFAHTAEELRPLYVSTGSAVPSPRSSSSAAAAAMDMAAAMSLLPGSPSSVSVMSPSPFTPPMSPSAGNG…	730			C-X5-H-X4-C-X3-H	CSRAYSHDWTECPFVH	C-X7-C-X5-C-X3-H	CPDFRKGACRRGDLCEYAH	C-X5-C-X4-C-X3-H	CKDGTGCTRRVCFFAH	Ank2	Family
StuTZF1	PGSC0003DMG400000350			Solanum tuberosum	MIGERSRRIPTIDVPPWPYSDDQTVNMQFMLSPSTNSISTPNNYNYSNFVVEDDYSLFLQNDAEDIDEFELENREIELPVDVYACDNFRMYEFKVKRCGRGRSHDWTECPYVHPGEKARRRDPRKFHYSGTACPEFRKGNCNRGDGCEYAHGVFECWLHPGRYRTQPCKDGGNCKRRVCFFAHSPEQLRVLAPGSGSDSPRRYVKALHFVSSPESSSPPTESPPMSPMTANSFTSLSRSLGSNSVNEVMASLRQLQLNRLNSMPSSWNVHMGSPVLGSPRRPIIRPGFYSLPATPSGDPTRPRNRCFDLWENGECEEEPVMERVESGRDLRVQMFERLSKENPLDDPVNPNPNCNSGQGPNPDVGWISDLIQ*	372	C-X12-C-X10-C-X3-H	CDNFRMYEFKVKRCGRGRSHDWTECPYVH	C-X5-H-X4-C-X3-H	CGRGRSHDWTECPYVH	C-X7-C-X5-C-X3-H	CPEFRKGNCNRGDGCEYAH	C-X5-C-X4-C-X3-H	CKDGGNCKRRVCFFAH
StuTZF10	PGSC0003DMG400047031			Solanum tuberosum	MDYRNSRYFCYYSSSSPFHKQFAVQEANSQNFQKFISPDLYESDNFRMYVYKVQKCSKLYSHDWTSCPFTHQGEKARRRDPRKYNYLPIPCPGYKFASCIKGDNCELCHGVFEYWLHPAKYRTNPCQAGTSCNRPVCFFAHTLNELRLETKYNWCYVYQYPLNIQSYPDIIIENGPNGNWMIVPCNPQLQPPPHDQYYSTTTFGHGYSPNPQQIPPKNMSTFELFAQPPPSSSQTHPRFGHNAQNESDFSLFSANHAKLIEQVKNLELGSTSHAKMNKIYDDKGKRSVEYELRDQKFSNIN*	301			C-X5-H-X4-C-X3-H	CSKLYSHDWTSCPFTH	C-X7-C-X5-C-X3-H	CPGYKFASCIKGDNCELCH	C-X5-C-X4-C-X3-H	CQAGTSCNRPVCFFAH
StuTZF11	PGSC0003DMG400047109			Solanum tuberosum	MAYRNDHLFNYCSSLFPCHQQFGGEETNQDDFHEFIDQALYESDEFRMYAYKIKRCSNLRSHDWTSCPFTHRGEKARRRDPREYNYLPIPCPGYKFASCVKGDNCELCHGVFEYWLHPAKYRTHPCHAGTLCDRRVCFFAHTLEELRPETNYNWCYVYQYPLHIQPYPDILIEDIPKGIWIVIPCNYQLSPLPPSHDQYYGTIVSEPENSFTSQQISPISSYQSQPKIDLQNESDFSLFSTSHSKLIEDMKNLEIGSTSHAKVNIMDDEKGKKSVEFEFESEDQEFQNFNWVTDLLMDEFEDTSL*	305			C-X5-H-X4-C-X3-H	CSNLRSHDWTSCPFTH	C-X7-C-X5-C-X3-H	CPGYKFASCVKGDNCELCH	C-X5-C-X4-C-X3-H	CHAGTLCDRRVCFFAH
StuTZF2	PGSC0003DMG400006803			Solanum tuberosum	MCTGPERPNQSVTDSTSSMKGITKLTVETEDSFSSLLELAANNDLDGFKRSVELDASAIDEVGLWLVRKKGAKQIVNEERTPLMVAATYGSLDVLKLIISNPVVDVNRVCGPNKCTALHCATSSGSVNAVDAVKLLLSAGADPNVEDANGQRPADVIVVPPKLPGARASLEELLLNNSSDGSVGDCKLRVSVATSDASSPILSPSPENGSPSSLESSSSPMALKFSDIPANSAREKKEYPIDPSLPDIQNSIYSTDEFRMFSFKVRPCSRAYSHDWTECPFVHPGENARRRDPRKYHYSCVPCPEFRKGACRRGDMCEYAHGVFECWLHPAQYRTRLCKDGTSCARRICFFAHTTEELRPLYVSTGSAVPSPRSAASAASVMDMAAALNLFPGSPSAHS…	730			C-X5-H-X4-C-X3-H	CSRAYSHDWTECPFVH	C-X7-C-X5-C-X3-H	CPEFRKGACRRGDMCEYAH	C-X5-C-X4-C-X3-H	CKDGTSCARRICFFAH	Ank2	Family
StuTZF3	PGSC0003DMG400008150			Solanum tuberosum	MNHLTVETEDTLASLLEIASNNDIDAFKRWIEHDLSSVHEVGLWYGRQKGSRQMVLEHRTPLMVAAMYGSIDVLKLILSLAGVDVNRSCGRDNSTALHCAASGGSLNAVDAVKLLLEAGADPNFKDAYGHRPLDVLVISLKDHTMKSCLENLLKTDGMGDCNLRVSMASSNSNSPPLSPSLGNISPSSASDTTSSPRSAKSNDLPVPSPPEKKEYPIDPSLPDIKNSIYSTDEFRMFSFKIKPCSRAYSHDWTECPFVHPGENARRRDPRKYHYSCVPCPEFRKGACRRGDMCEYAHGVFECWLHPAQYRTRLCKDGTNCDRRVCFFAHMQEELRPLYVSTGSAVLSPRSNASAANAMDFAAAMGLIPGSPSSVSVMSPSPFTPPMSPSANGVSNMGWP…	701			C-X5-H-X4-C-X3-H	CSRAYSHDWTECPFVH	C-X7-C-X5-C-X3-H	CPEFRKGACRRGDMCEYAH	C-X5-C-X4-C-X3-H	CKDGTNCDRRVCFFAH	Ank2	Family
StuTZF4	PGSC0003DMG400023719			Solanum tuberosum	MTMSNPTIETEDTFASLLELAANNDIEAFKIWIERDLASIHEVGLWYGRQKGSKQMVLDHRTPLMVAATYGSIDALKQILSLPEVDVNRSCGHDKSTALHCAASGGSLNAAEAVKLLLGAGADPHSKDINGHYPIDVIVVSPSFHPVKSCLESLLMTSTIGDCKLRVSVSTSSSSPPRSPSPGNRSPSSASDSTFSPKSAKSSDLPAYSIPEKKEYPVDPSLPDIKNDIYSSDEFRMFSFKIRPCSRAYSHDWTECPFLHPGENARRRDPRKYHYSCVPCPEFRKGACQRGDMCEYAHGVFECWLHPAQYRTRLCKDGIDCNRRVCFFAHKQEDLRPLYVSTGSAVPSPCGNSAAANAMDFAAAMGLIPGSPSSVSVISPSPFTPPISPSANGISSMGW…	697			C-X5-H-X4-C-X3-H	CSRAYSHDWTECPFLH	C-X7-C-X5-C-X3-H	CPEFRKGACQRGDMCEYAH	C-X5-C-X4-C-X3-H	CKDGIDCNRRVCFFAH	Ank2	Family
StuTZF5	PGSC0003DMG400025459			Solanum tuberosum	MMMIGRSTPTVQIPPWDVTDDPTVDVYSPFSVSPDSAFDALTALQRYLPSNGNDVIFDSDGLDIPVDAFSCDNFRMYEFKVRKCARGRSHDWTECPYAHPGEKARRRDPRKYHYSGTSCPDFRKGQCKKGDACEYAHGVFECWLHPARYRTQPCKDGTHCRRRVCFFAHTPEQLRVLPQNSPRSFNESSDSFDGSPGRVGFESFSSSPPLESPPMTPRGLAESMRNMQIGMVRGMRSMQMGSPGFGSPRSPSILRPGFMSVPTTPTRSGVSVFDHCEEEPAMERVESGRDLRARIYAKLSMENSLDDSGAPDVGWVSELLNGIRVRVIGNGFTDLRPLTFVNIEDYCYWL*	350	C-X12-C-X10-C-X3-H	CDNFRMYEFKVRKCARGRSHDWTECPYAH	C-X5-H-X4-C-X3-H	CARGRSHDWTECPYAH	C-X7-C-X5-C-X3-H	CPDFRKGQCKKGDACEYAH	C-X5-C-X4-C-X3-H	CKDGTHCRRRVCFFAH
StuTZF6	PGSC0003DMG400026809			Solanum tuberosum	MNMNHLTVETEDTSASLLEIAANNDVVVCKRWMEHDLSSSIHEVGLWYGHQKGSRKMVLEDRTPLMVASTYGSVDVLKLILSIPEVDVNQSSGRDKITALHCAASGGSLNAVEAVKLLLEAGADPNSEDANGNRPQDVIVEFPKFQAMKSSLETLLKSDAMGKCSLRVSTATSNSNLPPLLPSPDGSPSSASDSTSSPRSAKSNDTPVSCTSEKKEYPIDPSMPDIKNGIYSTDEFRMFSFKIRPCSRAYSHDWTECPFVHPGENARRRDPRKYHYSCVPCPEFRKVACQQGDMCEYSHGVFESWLHPAQYRTRLCKDGTNCNRRVCFFAHTQEELRPLYVSTGSAVPSPRSNNSAVNAMDFAATMGLIPGSPSSVRVMSPSHFTPPISPSANGISNMG…	691			C-X5-H-X4-C-X3-H	CSRAYSHDWTECPFVH	C-X7-C-X5-C-X3-H	CPEFRKVACQQGDMCEYSH	C-X5-C-X4-C-X3-H	CKDGTNCNRRVCFFAH	Ank2	Family
StuTZF7	PGSC0003DMG400027176			Solanum tuberosum	MDQKDGHGRNCSKLLELSASDDLSSFICEVEKGCAVDEFSFWYGRRFGSKKMGFEERTPLMIASMYGSIEILKYIVGTGKVDVNRACGSDGATALHCAAAGGLESSVEVFKILIDASADVNVCDSSGNRPSDVIASYPKSLRNSKRKSLELLNGCLAELAELEEEEEGKAAIQMTKEGSEKKEYPIDTSLPDINDGIYGSDDFRMYCFKVKPCSRAYSHDWTECPFVHPGENARRRDPRKYNYTCVPCPEFKKGVCAKNDSCEYAHGVFESWLHPAQYRTRLCKDETGCSRKVCFFAHKPEELRPLYASTGSAIPSPKASPAGSMDMSTLSPLALGSSSMLLPATSTPPMSPAVTCSSPMGGNMWQNKVNITPPALQLPGSRLKTSLNARDLDLDMDML…	679			C-X5-H-X4-C-X3-H	CSRAYSHDWTECPFVH	C-X7-C-X5-C-X3-H	CPEFKKGVCAKNDSCEYAH	C-X5-C-X4-C-X3-H	CKDETGCSRKVCFFAH	Ank2	Family
StuTZF8	PGSC0003DMG400030361			Solanum tuberosum	MEAKIQKQKELVPDFSLLLELSASDDIRNFQKAVEEEGHDINEVGLWYARRVGVKKMGYEERTPLMVAATFGSKQVLNYMLEKGCVDVNQACGSDRATALHCAISGGSAALLEVVKLLLDASADVDLVDANGKRAVDLISGQSCCLNSRRKILEHLLGGCSSDEVIDQIISEQAEEQLLLTPTVSKFGIEKKEYPVDPSLPDIKNGIYGTDDFRMYIFKVKPCSRAYSHDWTECPFVHPGENARRRDPSKYHYSCVPCPDFRKGTCQRGDSCEYAHGIFECWLHPAQYRTRMCKDETNCNRRVCFFAHKPEELRPLYPSTGSAVLSPRSYSSGASSLDITSITPLALGSPSVMIPPTSTPPMSPSAGASSVGGSLWPCQSSPATPTLQLPISRLKSAIN…	668			C-X5-H-X4-C-X3-H	CSRAYSHDWTECPFVH	C-X7-C-X5-C-X3-H	CPDFRKGTCQRGDSCEYAH	C-X5-C-X4-C-X3-H	CKDETNCNRRVCFFAH	Ank2	Family
StuTZF9	PGSC0003DMG400032829			Solanum tuberosum	MEGLCAELHHHKFHPSHQLYKKSLRDIDIPPRKLLSRRSTLSSIDHVVSDVQFMDSPKSVGGLGTESDTLFQKFLPYNSLDDDDDADPYSSDHFRMYEFKVRRCTRSRSHDWTDCPFAHPGEKARRRDPRRFHYSGTVCSEFRKGNCSRGDNCEFAHGVFECWLHPTRYRTEACKDGKNCKRKICFFAHTSRQLRVLPPSCYESGSSPKNLNNSPIEKKYRNMNHCCVFCHSVSASPTSTLIGMSHISPPMSPSLSPPLSPANRNQFSSPMSRYTDRFGSVESSSGMGQLDPSGLMSYKDALTELVSSLEAMNVNHEPNSSAAVAAAHSHSVNFDGNLPWLDVNFNNNNSYDDQQQFLLSPSTPSPSPISNSRTKFYTREFPSASPVSSSRLSFVEEPN…	427			C-X5-H-X4-C-X3-H	CTRSRSHDWTDCPFAH	C-X7-C-X5-C-X3-H	CSEFRKGNCSRGDNCEFAH	C-X5-C-X4-C-X3-H	CKDGKNCKRKICFFAH
TaTZF1	AK330326			Triticum aestivum	MMMMSEGVSVPPWGSHLPVSGVDAGGGGGGDETPFLFAALRQYLPCNDLVGAGAGAEDEDEAAAMAAAVDAYACDEFRMYDFKVRRCARGRSHDWTECPFAHPGEKARRRDPRKYHYSGTACPDFRKGGCKRGDACEYAHGVFECWLHPARYRTQPCKDGTACRRRVCFFAHTPDQLRAMPSQHSSPRSTPLSPLAESYDGSPLRRQAFESYLSKSIMSSSPTSTLLSSPPKSPPSESPPLSPDGAASFRRGSWPGVGSPVNDVLASLRQLRLAKAQASPSGGWSGYPTSPAAYGSPKGAGLYSLPTTPMGTQTSASSFMANLEPLNLRFIDDEEPVQRVESGRALREKVFERLSRDGAAPRSCEVVGAGAGGPDVGWVSDLIN	384	C-X12-C-X10-C-X3-H	CDEFRMYDFKVRRCARGRSHDWTECPFAH	C-X5-H-X4-C-X3-H	CARGRSHDWTECPFAH	C-X7-C-X5-C-X3-H	CPDFRKGGCKRGDACEYAH	C-X5-C-X4-C-X3-H	CKDGTACRRRVCFFAH
TaTZF2	TaZnFP-3B			Triticum aestivum	MCPGLRNAMATHDHPQPSSYLLDLAAADDLPAFRRAVQDDNLSLVAASPWYGPSPKTAKTRTTHHLALHLRTPAMVAALYGSTAVLSYVLSIAPSEAARASASDGATPLLLAHAGRAPSAPHAARLLLTAGASADSLLALDHRHQTTRLPASPTKKQQHPDSSSPPEATTRKTTTNKDYSDLAQTEDINAGVFATDDFRMYSFKVNPCSRAYTHDWTECPFAHPGENARRRDPRRVPYSCVPCPDFRRDPQACRKGDACEYAHGVFESWLHPAQYRTRLCKDEVGCPRRICFFAHGARQLRAVNPSAASMASPSPSSSSSPPPRSFSTTTRPALTASLSSRELDFDADSQYARRMMMARANSPPDYSPDLVAAYVQALSSLQHHQLQQQQQQQQSSARG…	510			C-X5-H-X4-C-X3-H	CSRAYTHDWTECPFAH	C-X15-C-X5-C-X3-H	CPDFRRDPQACRKGDACEYAH	C-X5-C-X4-C-X3-H	CKDEVGCPRRICFFAH
TaTZF3	AK335344-TC392359-1DS			Triticum aestivum	MCSGPRKPSTPPPAAAAPKDPAAVASLLLELAAADDVVEFRRVVEEEKACLDAAGSWYGPSAVGQGRLAAESRTPAMVAALYGSTAVLAHALSVAPGEACRASGTDGATALHMAAAGGAANAVAATHLLLAAGASTEALSVSGLRAGDLLPRAAGVAEKPLRLLLKSPAVSPSSSPKKSASPPAAMAAAQEPRKEYPPDLTLPDLKSGLFSTDEFRMYSFKVKPCSRAYSHDWTECPFVHPGENARRRDPRRYSYSCVPCPEFRKGGSCRKGDGCEYAHGVFECWLHPAQYRTRLCKDEVGCARRICFFAHRRDELRSVNPSAVSVGMMQPVSPRSSPPNGMDMGMLNPAGWPSSPVSRLKTARELDFDLEMLALDQYQQKLFDKVSSSAHSPRASWGA…	608			C-X5-H-X4-C-X3-H	CSRAYSHDWTECPFVH	C-X8-C-X5-C-X3-H	CPEFRKGGSCRKGDGCEYAH	C-X5-C-X4-C-X3-H	CKDEVGCARRICFFAH
TaTZF4	AK335750-TC391682-2AS			Triticum aestivum	MNGAPIPAPPLAAGADAAAAATPKKNAVAEMARHLTVDTDDAFAGLLELAADDDADGLRRALERAPPAAADEAGLWYGRRKALEQRTPLMVAATYGSLAALRLLLSLPSVDVNRRCGPDGTTALHCAASGGSSSAVEAVRLLLVAGADADATDASGCRPADVISVPPKMIDAKIALQDLLGLPKSGHGLLRVVTRAANLTSSPVSSPTAEDARSPSAAVMMMSKFPDLPRVATSEKKEYPVDPSLPDIKNSIYASDEFRMYSFKIRPCSRAYSHDWTECPFVHPGENARRRDPRKYHYSCVPCPDFRKGVCRRGDMCEYAHGVFECWLHPAQYRTRLCKDGTGCNRRVCFFAHTTDELRPLYVSTGSAVPSPRASATAAMEMAAAMGLMPGSPSSVSAV…	750			C-X5-H-X4-C-X3-H	CSRAYSHDWTECPFVH	C-X7-C-X5-C-X3-H	CPDFRKGVCRRGDMCEYAH	C-X5-C-X4-C-X3-H	CKDGTGCNRRVCFFAH	Ank2	Family
TaTZF5	TC435797-Os5g45020-1AL			Triticum aestivum	MASHVHGHGLLLDPAALAYSWAAEPEIPPQLLAALGEYLSNSAAAGSHGDNQSAVDTESDAEADDEFMMYEFKVRRCARARSHDWTACPYAHPGEAARRRDPRRVAYAGEPCPDFRRRPGAACPRGSSCPFAHGTFELWLHPXRYRTRPCRAGPACRRRVCFFAHAAGELRLASHHKGPDSPLALSPKSTLTALWESPPVSPVEGRMRWLDGIDDAADAEVEEIMLAMQQLSFANAAAPSAPSGTLPAVTEDDGPDLGWVSELVM	265			C-X5-H-X4-C-X3-H	CARARSHDWTACPYAH	C-X10-C-X5-C-X3-H	CPDFRRRPGAACPRGSSCPFAH	C-X5-C-X4-C-X3-H	CRAGPACRRRVCFFAH
TaTZF6	TC377176-Os07g38090-2BS			Triticum aestivum	MGDLPDLDRAQAAGAGRRDRLAALLELAAADDVDGMRAALEGAGEEAAELADDVGLWYGRSKAYEPRTPLMVAATYGSARVVSLLLGRAGWVDVARRPGGDGFTPLHCAASGGSCNAVQVVKMLLDAGADPATVDSTGRAPADVVRAHPASADALGDLEILLGRRRALAVATSAASGASSPPLSSSPDDEGNRSPSSRSSSLSPITVDRAKKEYPVDPTLPDIKSSVYASDEFRMFAFKVRPCSRAYSHDWTECPFVHPGENARRRDPRKHPYTAVPCPNFRRPGGCPSGDNCEFSHGVFESWLHPTQYRTRLCKEGAACARRICFFAHDEDELRHVPHNSGAGLLSPRATSSIDMTAAAALGLLPGSPRHFVPPPGSPSAVNNGGAASAHWLQGSRLR…	669			C-X5-H-X4-C-X3-H	CSRAYSHDWTECPFVH	C-X8-C-X5-C-X3-H	CPNFRRPGGCPSGDNCEFSH	C-X5-C-X4-C-X3-H	CKEGAACARRICFFAH	Ank2	Family
TaTZF7	Tplb0012e12-frunento tenero			Triticum aestivum	MCPGLRNATAACATHDHPSSYLLELAADDDLPAFRRAVLEDNLSLVAASPWYGPSPKPTNTTNRLALHLRTPAMVAALYGSTTVLSYVLSIAPSEAARASASDGATPLLLAHQGRAPSAPHAARLLLSAGASSSDLLALDHHHRHQNRLPTSPTKKQQQPDSSSSPAEATARRTTKKDYSSDSAQTEDINAGVFATDDFRMYSFKVNPCSRAYTHDWTECPFAHPGENARRRDPRRVPYSCVPCPDFRRDPAACRKGDACEYAHGVFESWLHPAQYRTRLCKDEVGCPRRICFFAHGTGQLRAVNPSAASMASPSPSSSPSPPRSSSSSSRPALTASLSSRELDLDADNQNQYARRMMMARANSPPDYSPGLVAAYVQALSSLQHQQQQQQQQQQQQQQ…	513			C-X5-H-X4-C-X3-H	CSRAYTHDWTECPFAH	C-X9-C-X5-C-X3-H	CPDFRRDPAACRKGDACEYAH	C-X5-C-X4-C-X3-H	CKDEVGCPRRICFFAH
TcTZF1	Thecc1EG005881			Theobroma cacao	MCGGPEQSKSESTPASTREPTPNAKDMDHLTVKTEDSFSSLLELASNNDVEGIKQSIVQDASSIDEVGLWYSREKSSNQIVAKHRTPLMVAATYGSVDAVKLILTHSAADVNLSCDTDKSTALHCAASGGSLHAIDVVKLLSSAGADPNCTDAIGHRPVDVVVVHPKLQSMRAVLEELLSGHVSDDSFREHNLRISIDNSTSSSPTLSSSLENGSPPSPSNLASSPMASKFNDIPVNSAPEKKEYPVDPSLPDIKNSIYATDEFRMFSFKIRPCSRAYSHDWTECPFVHPGENARRRDPRKYHYSCVPCPDFRKGACRRGDMCEYAHGVFECWLHPAQYRTRLCKDGTSCNRRVCFFAHTAEELRPLYVSTGSAVPSPRSSASAANVMDMAAAMSLLPG…	734			C-X5-H-X4-C-X3-H	CSRAYSHDWTECPFVH	C-X7-C-X5-C-X3-H	CPDFRKGACRRGDMCEYAH	C-X5-C-X4-C-X3-H	CKDGTSCNRRVCFFAH	Ank2	Family
TcTZF2	Thecc1EG008158			Theobroma cacao	MSTACAEQHKFQPSHPQLPFKDIEIPPRKLLLSHNHFQENATMQIPFEASLQQYLPSNRNNAEDEGNDADRYATDHFRMYEFKVRRCTRSRSHDWTDCPFAHPNEKARRRDPRRFRYSSTVCSDFRRGGGCPRGDDCDFAHGVFECWLHPTRYRTEACKDGKNCKRKICFFAHSSRELRLLPDGSPKYKNSGSCSSSPMNKNDHCCLFCHSVTSSPTSTLLGLSHLSRSPSLSPPLSPVKQRASLNGFSPVSRYGDRLSKFGTEMMSYKDAFNELMSSLETMNFCEVSSPVAGVNNLNANISWLDASFNGEDQQQFVLSPSRPSPSESGEYFGATKEIGGYENLNENGVATDPDPDLGWVNELLM*	365			C-X5-H-X4-C-X3-H	CTRSRSHDWTDCPFAH	C-X8-C-X5-C-X3-H	CSDFRRGGGCPRGDDCDFAH	C-X5-C-X4-C-X3-H	CKDGKNCKRKICFFAH
TcTZF3	Thecc1EG014841			Theobroma cacao	MLKGVNPNFINFAEQQLISGLNLTQRAQYNNAIDEAIYGSDEFRMYAYKIKRCTRMRSHDWTECPYAHRGEKAQRRDPRKVPYTAIACPAFRNGRCQKGDACEFAHGVFEYWLHPARYRTRACNAGTFCQRKVCFFAHTPDQLRAESKCKCPFAYKGRMNGGDELLMGIGSGGGEGSTSIQAHDFSVPFASTVNRDCCSFEGFSDFLRRLRAFKIREEEERAMRNGGGFEVSDSDLPHLDWISELVK*	247			C-X5-H-X4-C-X3-H	CTRMRSHDWTECPYAH	C-X7-C-X5-C-X3-H	CPAFRNGRCQKGDACEFAH	C-X5-C-X4-C-X3-H	CNAGTFCQRKVCFFAH
TcTZF4	Thecc1EG024747			Theobroma cacao	MCCGSERLKQTPSPTTSNISFEDSRHPSVDMNHLTVETEDAFASLLELAANNDVEGFKLSIERDPSGVDEVGLWYGRQKGSKQMVNEERTPLMVAATYGSIDVIKLILSSSDADVNRVCGHDKSTALHCAASGGAVNAIDVVKLLLAAGADANMVDANGHLPVDVVVVPPKLQALKLTLEELLATESSVLERNLRVSTAVANSSSPPLSPSQENGSPSSGSDSPMKSKSTDAPISSASEKKEYPVDPSLPDIKNSIYSTDEFRMYSFKVRPCSRAYSHDWTECPFVHPGENARRRDPRKFHYSCVPCPDFRKGACRRGDMCEYAHGVFECWLHPAQYRTRLCKDGTNCARRVCFFAHTAEELRPLYVSTGSAVPSPRSSTSGATAMDFAAALSLLPGSP…	727			C-X5-H-X4-C-X3-H	CSRAYSHDWTECPFVH	C-X7-C-X5-C-X3-H	CPDFRKGACRRGDMCEYAH	C-X5-C-X4-C-X3-H	CKDGTNCARRVCFFAH	Ank2	Family
TcTZF5	Thecc1EG037243			Theobroma cacao	MKGTAAPPRIRERCPKMMIGEPTRPNPTIKIPAWDPFNDPAANFPSVNYNCNAPNSPCPVDYLTSLHRYLPSNDFESDSLSDDSDLPVDAFSCDHFRMYEFKVRRCARGRSHDWTECPYAHPGEKARRRDPRKFHYSGTACPDFRKGNCKKGDSCEFAHGVFECWLHPARYRTQPCKDGTSCKRRVCFFAHTPEQLRVLPQQSPRGNGAGSGDLDYVGSPIRHRLDFVSSPTSILASPPISPPSDSPPMSPSGSFNSASELAASMRNLQLGKAKMTGACSWGLQMGSGFGSPRGSTLRSSFCSSPSTPTRTPTRSGLGQFDLWECNAFEEEPAMERVESGRDLRARMYAKLSKENSLDRLDPTGSGPDVGWVSELVK*	377	C-X12-C-X10-C-X3-H	CDHFRMYEFKVRRCARGRSHDWTECPYAH	C-X5-H-X4-C-X3-H	CARGRSHDWTECPYAH	C-X7-C-X5-C-X3-H	CPDFRKGNCKKGDSCEFAH	C-X5-C-X4-C-X3-H	CKDGTSCKRRVCFFAH
TcTZF6	Thecc1EG037730			Theobroma cacao	MMLGETHRPNPTVLVPPWPNLEDDQTPEVYSPLKYNVADNHLNNSGTPFYLQEALAALQRYLPSNEPDVESDSELSGLDNPDSPVDAYSCDHFRMFEFKVRRCARGRSHDWTECPYAHPGEKARRRDPRKYHYSGTACPDFRKGNCRKGDSCEFAHGVFECWLHPARYRTQPCKDGPNCRRRVCFFAHTPDQLRVVNSADSYDVSPSCAKTLTFWSSPGSGSPPVSPRAESSPPVSPMAQSLSRSLGSASINEMVASLRNLQLGKVKSLPSSWPTQVGCCSPSGFGSPRGAVIRPGFCSLPSTPTRNLTRPGIGYLDFWDNGCEEEPVMERVESGRDLRAKMFEKLSKENSLGRVNPGQCSGGPDVDWVSDLVKAAYALVILQQMNAVYILFKIDLRMT…	404	C-X12-C-X10-C-X3-H	CDHFRMFEFKVRRCARGRSHDWTECPYAH	C-X5-H-X4-C-X3-H	CARGRSHDWTECPYAH	C-X7-C-X5-C-X3-H	CPDFRKGNCRKGDSCEFAH	C-X5-C-X4-C-X3-H	CKDGPNCRRRVCFFAH
TcTZF7	Thecc1EG040701			Theobroma cacao	MCGGLEQLNMKTTAPSSSLETKTMDCLTGAVGSECSFSVLLEFAADNDVEGFQRSIRDGSLVGEVGLWYGRRKCTKQIVVERRTPLMIAAKYGSVDVVNLILSLPEVEVNLSCGPDKSTALHCAASGGSIRAVEVVKLLLLAGADPCLTDANGHRPFDVIVSPWNMPQMKVALEELLNNAASVCLENLHELTVSLRSSSSSLSTSLGSGSSSLVSDAKISLVTCKPADNNSSSAPDRKEYPVDPSIPDIKSSIYGTDEFRMFSFKIRPCSRAYSHDWTECPFVHPGENARRRDPRKFHYSGVPCPDFRKGTCKRGDLCEYAHGVFESWLHPAQYRTRLCKDGTTCNRRVCFFAHRPEELRPLYVSSGMCIQSPQSAASAVTTMDRAAAMNLLPGSPSAL…	708			C-X5-H-X4-C-X3-H	CSRAYSHDWTECPFVH	C-X7-C-X5-C-X3-H	CPDFRKGTCKRGDLCEYAH	C-X5-C-X4-C-X3-H	CKDGTTCNRRVCFFAH	Ank2	Family
TcTZF8	Thecc1EG041605			Theobroma cacao	MCSGSKRKPTQTGFVMEGESHKEDMLPQKFSVLLEFSASNDLIGFKSAIEEEGHDIDEPSLWYGRRIGLKKMGFEERTPLLIASMFGSKDVVNYIIGSGRVDVNRACGSDGATALHCAAAGGSFDSAEVVKILLDASADINSVDANGNRPGDLITPACNSAFSLRKKMLEALLRGSGSVGEMEALPAQKGNEMEGQEQQDNSIARVLKDGTEKKEYPVDLTLPDIKNGIYGTDEFRMYTFKVKPCSRAYSHDWTECPFVHPGENARRRDPRKYHYSCVPCPEFRKGSCRQGDNCEYAHGIFECWLHPAQYRTRLCKDETNCSRRVCFFAHKPEELRPLYASTGSAVPSPRSYAANGSSLDMGSMSPLALGSPSVMIPPTSTPPLTPTGTSSPMGGAMWP…	709			C-X5-H-X4-C-X3-H	CSRAYSHDWTECPFVH	C-X7-C-X5-C-X3-H	CPEFRKGSCRQGDNCEYAH	C-X5-C-X4-C-X3-H	CKDETNCSRRVCFFAH	Ank2	Family
TcTZF9	Thecc1EG042489			Theobroma cacao	MADQYGVSNLMIWLPFAFAFHYKFQFHLFLLVKREGKKSHTFLPSSSPKPERPYLKSHQLAPLSPQTIALHTQTLLPRFQRTTFYLLFSLFSSSETAYRACWGMCSGSKSELVPSSIIMEGELHEPKAGAALCKCSVLLELAASDDLVAFKSEVEEKGLDLGEASFWYGRRIGSRKMGFEERTPLTIAAMFGSVDVLKYIIGSGKIDVNRACGTDGVTALHCAIAGGANSSAKIVKLLLDASADANCVDANGNKPVDLIVPALKSLSTSRRKVIELLLKGDNIVGVSDHVLNPEEEESEQIVLPQLLKEGPEKKEYPVDVSLPDINNGVYGTDEFRMYTFKVKPCSRAYSHDWTECPFVHPGENARRRDPRKYPYSCVPCPEFRKGACPKGDACEYAHG…	792			C-X5-H-X4-C-X3-H	CSRAYSHDWTECPFVH	C-X7-C-X5-C-X3-H	CPEFRKGACPKGDACEYAH	C-X5-C-X4-C-X3-H	CKDEIGCTRKVCFFAH	Ank2	Family
TdTZF1-A	2H8-3AS			Triticum durum	MMMMSEGVSVPPWGSHLPVSGVDAGGGGGGDETPFLFAALRQYLPCNDLVGAGAGAEDEDEAAAMAAAVDAYACDEFRMYDFKVRRCARGRSHDWTECPFAHPGEKARRRDPRKYHYSGTACPDFRKGGCKRGDACEYAHGVFECWLHPARYRTQPCKDGTACRRRVCFFAHTPDQLRAMPSQHSSPRSTPLSPLAESYDGSPLRRQAFESYLSKSIMSSSPTSTLLSSPPKSPPSESPPLSPDGAASFRRGSWPGVGSPVNDVLASLRQLRLAKAQASPSGGWSGYPTSPAAYGSPKGAGLYSLPTTPMGTQTSASSFMANLEPLNLRFIDDEEPVQRVESGRALREKVFERLSRDGAAPRSCEVVGAGAGGPDVGWVSDLIN	384	C-X12-C-X10-C-X3-H	CDEFRMYDFKVRRCARGRSHDWTECPFAH	C-X5-H-X4-C-X3-H	CARGRSHDWTECPFAH	C-X7-C-X5-C-X3-H	CPDFRKGGCKRGDACEYAH	C-X5-C-X4-C-X3-H	CKDGTACRRRVCFFAH
TdTZF1-B	CCCH2-3B			Triticum durum	MMMMSEGVSVPPWGNHLPVSGVDAGGGGGGDETPFLFAALRQYLPCNDVLGGAGAGAEDEDEAAAMAAAVDAYACDEFRMYDFKVRRCARGRSHDWTECPFAHPGEKARRRDPRKYHYSGTACPDFRKGGCKRGDACEYAHGVFECWLHPARYRTQPCKDGTACRRRVCFFAHTPDQLRAMPSQHSSPRSTPLSPLAESYDGSPLRRQAFESYLSKSIMSSSPTSTLLSSPPKSPPSESPPLSPDGAASFRRGSCGSWPGVGSPVNDVLASLRQLRLAKAQASPSGGWSGYPTSPAAYGSPKAAGFYSLPTTPMGTQTGASSFMPNLEPLNLRFLDDEEPVQRVESGRALREKVFERLSRDGAAPRSCEVGAGAGGPDVGWVSDLIN	387	C-X12-C-X10-C-X3-H	CDEFRMYDFKVRRCARGRSHDWTECPFAH	C-X5-H-X4-C-X3-H	CARGRSHDWTECPFAH	C-X7-C-X5-C-X3-H	CPDFRKGGCKRGDACEYAH	C-X5-C-X4-C-X3-H	CKDGTACRRRVCFFAH
TuTZF1	EMS63094			Triticum urartu	MPRTTRLCSVPQGSFGFASPAKAPAAGQDGRRSSSDPARPDWIGVDRPAPGDDEGNRSPSSRSSSLSPITVDRAKKEYPVDPTLPDIKSSVYASDEFRMFAFKVRPCSRAYSHDWTECPFVHPGENARRRDPRKHPYTAVPCPNFRRPGGCPSGDNCEFSHGVFESWLHPTQYRTRLCKEGAACARRICFFAHDEDELRHVPHNSGAGLLSPRATSSIDMTAAAALGLLPGSPRHFVPPPGSPSAVNNGGAASAHWLQGSRLRSSFNARDATVEDLGLLLDWESQYLGALCLPPSSRPQPRLSTGLSIRPTAIAPTSLEDMYASEMAMSPRFTNDQGHSAYSPAHKSAILNKLHQQKGLLSPVNTNRISRPQPRLSTGLSIRPTAIAPTSLEDMYASEM…	606			C-X5-H-X4-C-X3-H	CSRAYSHDWTECPFVH	C-X8-C-X5-C-X3-H	CPNFRRPGGCPSGDNCEFSH	C-X5-C-X4-C-X3-H	CKEGAACARRICFFAH
VcTZF1	Vocar20000599m.g			Volvox carteri	MEPIERQADCEQAGQADMLQALRSASLPDEFWMYSYKILPCPHGYRHSWTHCPFSHTGETARRRCPRTFSYLPDPCINARAKRQCPNGDACPYAHNTFEQWLHPARYRTRLCYLGANCRRPTCFFAHSVEELRSVEENESAAAPLPQQPLLPSALMPPALPPLPMPPPLSPSSSSGIMSASGNSGEYAPLTPALPLAGSSSATAASGGPAVPAVHHGTPLGLLQPVVLMGIPPQAHQGLRPDMLAPPGTAVHCFMPYQARPAMLHPAMPMPSTSTSLSGEPGAPAHHIHVPPPGPAQLTAVPITVRPPPPHIAAPTAAMAVAAVHHPGSIHMAPAGAVFLHGSMPPPPPPPAGAPTNGPPPPPPQTFCSPFVTPGGYYRTSEGVPPSGPPPVAAGRARS…	901			C-X5-H-X4-C-X3-H	CPHGYRHSWTHCPFSH	C-X8-C-X5-C-X3-H	CINARAKRQCPNGDACPYAH	C-X5-C-X4-C-X3-H	CYLGANCRRPTCFFAH
VcTZF2	Vocar20001297m.g			Volvox carteri	MFAKKLPKSQHRSSVARYNITNKKAPQQSSILSRHRSTLSASVARSLRSLGWRRRQPPPMAHCLKHKGNYSDEFWMLSFKVVPCTKTYAHSWSSCPCAHPGETARRRDPTLFNYQPVLCPNVKSKSGCPAGDSCGYAHNVFEQWLHPQRYKALMCTYGSQCTRPSCFFAHSLEELRVPWKGGTGTSSGGDQQQAQQQQQSQPFQRSPGSSGAPCDGDAAGVLGQLGAAGGAAGSESDAAAAAAAAAAVRSASVSVSGHAAAAAAAAAGAVNSGGSGSIRPRLVLQASAGLQQQLQHMQRGGLLSGGGGGGGVHSVVDVRMVAAGSAGQSLSSDHALLLNTAQSSYHHHPQQQSRRSQQSTSIGSVGPVQHRGSVTASASAPYELDTSTFVPLESTSLGL…	883			C-X5-H-X4-C-X3-H	CTKTYAHSWSSCPCAH	C-X8-C-X5-C-X3-H	CPNVKSKSGCPAGDSCGYAH	C-X5-C-X4-C-X3-H	CTYGSQCTRPSCFFAH
VcTZF3	Vocar20007536m.g			Volvox carteri	MESEVIGHYLIASNGGPATPLKNESTVLFQDVVSDKLSNVEAAIEADASKLHQFFLILHWSGDANGALDANGAAAKTSVMVKQRTLLMIAAHAGSLRVLAYLLARGAEPSRKSADGLTAYDGAQDSVADSEGSSYSTTDLTRPEYSTDDFRMFNFKVLRCSKRHAHDWRACPFAHPTENARRRDPREFKYCALACPDYKQGFCIRGDVCPYAHGVFECWLHPSRYRTQLCKDGANCHRPVCFFAHSLPELRAPTYTWVPSPADLAKPPAAAATAASSGTSSALQSSTSMTAASAMALGGGADGAVAGGPPPVQVGSPMAVTGPEGRSLLSTASSGLPPASTSSDGTSSGIGPSCGSPRTLNGSGSGMLQQLQLGMGPGSGLVGSGCGGMVMMTSACNGK…	603			C-X5-H-X4-C-X3-H	CSKRHAHDWRACPFAH	C-X7-C-X5-C-X3-H	CPDYKQGFCIRGDVCPYAH	C-X5-C-X4-C-X3-H	CKDGANCHRPVCFFAH	Ank_5	Domain
VcTZF4	Vocar20009124m.g			Volvox carteri	MGKKRTYDDDDDVEEDLEDDDAAAGLEDSEDAGGSDGEGPSRKKKRRGASFIDEAAEEDDEDDDDDDEGDKQKKKGRSVFIDDIADVDDEDEEEEVEEDAEDLIDDRDVEIPDAAAAPLNYRRITREEDNAREEDILRRIEERYRDYAGEDIPDTAETGVVGQQGLLPTPNDPKLWLVTCKAGHEREAVVQLLQKSYTMAERGAPLRILSAVALDHLPGFIYVEAAKESHVMDAIRGLRTVYVGKGAKLVPLNEMVDAVTVNKKAKDDMARDTWVRVRGGLYKDDLARVVDVDPVAGRATIKLLHRLDFAAMVNRTEEQRKKNPFGRAPTVRPIPKVFNPEEARVAGLLVQRLPAQDGMPSYQVLSHTFVGGYLLRRVGMKTLIVLDTLPGLEEVARFN…	1967			C-X5-H-X4-C-X3-H	CSKTYAHKWTLCPCAH	C-X8-C-X5-C-X3-H	CPLVKAKKTCPLGEGCTYAH	C-X5-C-X4-C-X3-H	CSFGRNCNRSICFFAH
VcTZF5	Vocar20011504m.g			Volvox carteri	MPVVAMHPVEPPSVEGSKAPYPAAEQPAEDSPLYKTDEFRMYCFKVLPCSKRYVHDWTVCPFAHPGEKAKRRDPRVFTYTGVACPDMKKCQRGDACPYAHNVFEYWMHPSRYRTQLCNDGIGCKRKVCFFAHTLDELRVSSVKLLPSEIAAGADASAFDLDPFRVSRSDSGRSSSKSANSSSSSASAAGNEALVDALRAQQQQQHQAKKTAAALQRTASRGLAAELQQLQALQQLQAVLANTPGIGVVQPQIQQQAQVDTFLSNMMAQMRLGGAAAQQHVANQLGSATPGLLDVVVQQAVQQVIANNAAQQAAAALLLLQQQQQQAAAAVVQQQQNQQAAQAQALFEHLLQQQQQQQQRQAQAVSGGPGCQPDQQVVQAALAILQQQQAAAQQQQVPPL…	681			C-X5-H-X4-C-X3-H	CSKRYVHDWTVCPFAH	C-X5-C-X5-C-X3-H	CPDMKKCQRGDACPYAH	C-X5-C-X4-C-X3-H	CNDGIGCKRKVCFFAH
VcTZF6	Vocar20014857m.g			Volvox carteri	MIESQVGSENGLPVTSRWLDMFAGTGSVGLEALSRGCRECHFIELDPWVCRKRQSVVHSMKAEDFLRKSIELPRFAGGPFDFLSVCPPYLVVSYPELMDLLERSPLLHPRSIVFVEYPKQLEHQEVVFDLDAAAFSSDDFRMFQFKVKRCPRARPHDWTQCPFAHPGEKAKRRDPRKYRYSGTACPEFRRNGCCRRGDACPFAHGVFECWLHPSRYRTQMCTDGSNCKRRVCFFAHTEGELRKPEEDPLWLQQQLQAELAAEQQVQQQIQALKVFASILGPNASAVGGQQAPAGQPQPGLDMLKNLPSSTLTHILGAASQGGPGSGPMGAGQQGGAGDGLLQLLQLVEQQQQQQQQSSAAANTAQLPPPLAPAASAPANLASLLSVVTAATGPGPAAGG…	938			C-X5-H-X4-C-X3-H	CPRARPHDWTQCPFAH	C-X8-C-X5-C-X3-H	CPEFRRNGCCRRGDACPFAH	C-X5-C-X4-C-X3-H	CTDGSNCKRRVCFFAH
VvTZF1	GSVIVG01013901001			Vitis vinifera	MVSFNSRRVVFLKLPFINTHTLCTPGANSFHYHCPKIFQTSALMNISKMWKHLNLSASFYDFSDYQLEELGLNPTPFQYLPDRTQHPIYSSDEFRMYGFKIKKCSKTRSHDWTECPFAHRGEKAKRRDPRKVNYAAISCPDFRNGAECPRGEACEFAHGVFEYWLHPAKYRTRACNAGTFCQRKVCFFAHTPEQLRAETKYKCHFTYRVRRSNGGEDKRSGSDADERSVFVDSEAAAKSESPVDGYAEFLRALRALKIPHDDDKSFGYDTVSDPDWKFDWISDLVE*	286			C-X5-H-X4-C-X3-H	CSKTRSHDWTECPFAH	C-X8-C-X5-C-X3-H	CPDFRNGAECPRGEACEFAH	C-X5-C-X4-C-X3-H	CNAGTFCQRKVCFFAH
VvTZF2	GSVIVG01015265001			Vitis vinifera	MMIGESRHPNPTVLVPPWPHFDDPTVDISFPYPVSGVSALTALQRYLPSNDVDVDSDSDISGREADIPVDAYSCDHFRMFEFKVRRCARGRSHDWTECPYAHPGEKARRRDPRKFHYSGTACPDFRKGNCKKGDSCEFAHGVFECWLHPARYRTQPCKDGPNCRRRVCFFAHTAEQLRVLPQQSPRTPGSVESYDGSPLRQALEASCAKTLPFMSSPGLSRSLGSNSINEMVASLRQLQLSKVKSAPSSWCVHMGSPAPKRHGLGFVDLFEEEPAMERVESGRDLRAKMFEKLSKENSLDRPDPSASGAGPDVGWVSELVKLMKIPISQLPTRMPRRYFTCGGFLVVCFIHIKLKILPIYEQIW*	364	C-X12-C-X10-C-X3-H	CDHFRMFEFKVRRCARGRSHDWTECPYAH	C-X5-H-X4-C-X3-H	CARGRSHDWTECPYAH	C-X7-C-X5-C-X3-H	CPDFRKGNCKKGDSCEFAH	C-X5-C-X4-C-X3-H	CKDGPNCRRRVCFFAH
VvTZF3	GSVIVG01024728001			Vitis vinifera	MRASRRLIGGSELDVTGRSIPSTLSRWAVIESLTAFSTTVTKRERGKKREKRDLRNLDPVGGVAVDDRTRGVLGLEKLKAEVKNQSLRSLNQVSIFFFSSSGVWLVVWHFCKWGLRKRLCGGLTEKELSMCSGSKRKLCPTMEGEVQKQEAFCCNFSLLLELSAANDLIGFRTAVEEEGRDVDEASFWYGRRNGSKKMGFEERTPLMIAAMFGSKEVLNYILATNRVDVNRACGSDGATALHCAVAGASASLPEVVKLLLDASADANCVDARGNRPGDLIAPILSLTFNSRKKAVEVMLKGSSSIGEAFQRVYGTPEKKEYPVDLSLPDIKNGIYGTDEFRMYTFKVKPCSRAYSHDWTECPFVHPGENARRRDPRKYHYSCVPCPEFRKGSCRQGDAC…	752			C-X5-H-X4-C-X3-H	CSRAYSHDWTECPFVH	C-X7-C-X5-C-X3-H	CPEFRKGSCRQGDACEYAH	C-X5-C-X4-C-X3-H	CKDETGCTRRVCFFAH	Ank2	Family
VvTZF4	GSVIVG01025263001			Vitis vinifera	MCSGPKKMDPKTPAPSSTPETNTSTKDMNKPTGEVESENSFSSLLEFAANNDVEGFQKSIALNGSAIDKVGLWYVHRKVSKQMVLEHRTPLMVAAMYGSVDIVKLILSLSEADVNRSCGPDKSTALHCAVSGGTVNAVDVAKLLLLAGADPNSTDAQGHRPFDVIDVSPKLPDLKATLEELLKNDDFVYQQDFQISTVSLKSKYPVDPSLPDIKNSIYATDEFRMYSFKIRPCSRAYSHDWTECPFVHPGENARRRDPRKFHYSCVPCPEFRKGACRRGDLCEYAHGVFECWLHPAQYRTRLCKDGTSCMRRVCFFAHTSKELRPLYMSTGSGVASPRSAANAMDMASALSLFPGSPSATCWLRSSISASGNLSVRSKALTPSNLDELFSAEMSSPRYA…	548			C-X5-H-X4-C-X3-H	CSRAYSHDWTECPFVH	C-X7-C-X5-C-X3-H	CPEFRKGACRRGDLCEYAH	C-X5-C-X4-C-X3-H	CKDGTSCMRRVCFFAH	Ank2	Family
VvTZF5	GSVIVG01032093001			Vitis vinifera	MNHLTVETEDSFSSLHELAANNDVDGFKRSLERDASAINEVGLWYGRQKGSKQMVLKHRTPMMVAATYGSVEVLKLILSRSDADVNISCGPDKSTALHCAASGGSRNLRISITKKKEYPIDPSLPDIKNSIYATDEFRMFSFKVRPCSRAYSHDWTECPFVHPGENARRRDPRKFHYSCVPCPDFRKGACRRGDLCEYAHGVFECWLHPAQYRTRLCKDGTNCARRVCFFAHTSEELRPLYLSTGSAVPSPRASGPANAMDMAAALSLLPGSPSSLGLSLMFLPLTFLEATFSPPRTNAASLSRSARSKTLTPSNLEELFSAEISSSPRYSDSSAVFSPSHKSAILNQFQQQQQSMLMSPRSMEPISPMGPRLSAIAQREKQHQQLRSLSSRDLGSNNP…	518			C-X5-H-X4-C-X3-H	CSRAYSHDWTECPFVH	C-X7-C-X5-C-X3-H	CPDFRKGACRRGDLCEYAH	C-X5-C-X4-C-X3-H	CKDGTNCARRVCFFAH	Ank2	Family
VvTZF6	GSVIVG01032807001			Vitis vinifera	MTRFQPSLPGHSWSTPFAIQTQDPRAPRPLRHLNPPRRSSTLGIGREGKVSPSSHLLRSPHRLWRRNINSCELFSLEFNLSFLHFCYLCQLLLFEGYMCSGSKSKLCPFNMVMEGKSPNQADGISSKCSVLLELSASDDLKSFRCEVEEKGMEVDKPGFWYGRRLGSKKMGFEERTPLSIAAMFGSTEVLKYIIETGKVDVNRACGSDQVTALHCAAAGGSVSSLEVVKLLLDASADANCVDCNGNKPPSTAPQLSKEGSEKKEYPIDISLPDINNGIYGTDEFRMYTFKVKPCSRAYSHDWTECPFVHPGENARRRDPKKFPYSCVPCPEYRKGSCQKGDSCEYAHGVFECWLHPAQYRTRLCKDETGCSRKVCFFAHRPEELRPLYASTGSAMPSPR…	471			C-X5-H-X4-C-X3-H	CSRAYSHDWTECPFVH	C-X7-C-X5-C-X3-H	CPEYRKGSCQKGDSCEYAH	C-X5-C-X4-C-X3-H	CKDETGCSRKVCFFAH	Ank2	Family
VvTZF7	GSVIVG01033316001			Vitis vinifera	MNHLTVVTEDAFASLLELAANNDFGRFKQSIEREPSGVDEIGQWYGRQKGSKQMVLEYRTPLMVAATYGSIDVMKLILSLSDSDVNRFCGLDKSTALHCAASGGSVNAVDVVKLLLLVGADPNSLDANGHRPVDVLVVPPKLQDLNDLPISCASEKKEYPVDPSLPDIKNSIYATDEFRMFSFKVRPCSRAYSHDWTECPFVHPGENARRRDPRKFHYSCVPCPDFRKGACRRGDMCEYAHGVFECWLHPAQYRTRLCKDGTNCNRRVCFFAHTTEELRPLYMSTGSAVPSPRPSSSTATAMDFATAMNLIPGSPSSVSVMSPSPFTPPLSPSANGVSHSSMGWAQPNVPTLHLPGSNLQSSRLRSSLNARDIPAEDINLMLDFDIQQHQLLNELSCLS…	619			C-X5-H-X4-C-X3-H	CSRAYSHDWTECPFVH	C-X7-C-X5-C-X3-H	CPDFRKGACRRGDMCEYAH	C-X5-C-X4-C-X3-H	CKDGTNCNRRVCFFAH	Ank2	Family
VvTZF8	GSVIVG01035331001			Vitis vinifera	MMIGEPTRSNPTVQVPPWDPYDDPTAGMGSPFPVSGAFSSLQRYLPSNEFGTESGDESETVVDAFSCDQFRMFEFKVRRCARGRSHDWTECPYAHPGEKARRRDPRKFHYSGTACPEFRKGNCKKGDSCEFAHGVFECWLHPARYRTQPCKDGSGCRRRVCFFAHTPEQLRVLPQQSPRNHGSAESYDGSPLRLAFDPNLQVGKAKMSPQSWGVQMGSGFGSPRGSTLRPGFCSLPSTPTRTPARSGLGGLDVWDKTCEEEPAMERVESGRDLRARIYAKISKENSLDRDSSPSAPDFGWVSELVK*	306	C-X12-C-X10-C-X3-H	CDQFRMFEFKVRRCARGRSHDWTECPYAH	C-X5-H-X4-C-X3-H	CARGRSHDWTECPYAH	C-X7-C-X5-C-X3-H	CPEFRKGNCKKGDSCEFAH	C-X5-C-X4-C-X3-H	CKDGSGCRRRVCFFAH
ZmTZF1	GRMZM2G173124	ZmC3H51		Zea mays	MMMMGEGVSVPPWSHHVPVSGVDAGVGGDEMTPYLLAALRQYLPCNDAGAAEADDEEAAAMAAGVDGYGCDEFRMYEFKVRRCARARSHDWTECPFAHPGEKARRRDPRRYHYSGAACPDFRKGGCRRGDACDFAHGVFECWLHPARYRTQPCKDGTACRRRVCFFAHTPDQLRVLPPTPQQSSASPRGAGALPESYDGSPLRRQAFETYLTKSIVSSSPTSTLLSPPKTPPSESPPLSPDGAAAAFRRGSWPGAGSPVNDVLASLRQLRLGTASSSPSGGWGGYPASAAAYGSPTAGGLYSLPSTPTALATASGYMPNLEPLDVSFGGDEEPVERVESGRALRAKVFERLSREGAVSCYPAAGTGGPDVGWVSDLIN*	378	C-X12-C-X10-C-X3-H	CDEFRMYEFKVRRCARARSHDWTECPFAH	C-X5-H-X4-C-X3-H	CARARSHDWTECPFAH	C-X7-C-X5-C-X3-H	CPDFRKGGCRRGDACDFAH	C-X5-C-X4-C-X3-H	CKDGTACRRRVCFFAH
ZmTZF10	GRMZM2G099622	ZmC3H10		Zea mays	MVDLADLEGAGEAARSHPAASGQRDRLAALLELAAADDAAGFREALAGGGGQGDAAELADGVGLWYGRSKAYEPRTPLMVAATYGSVEVVSLLLGLGCVDVNRRPGVDGATPLHCAASGGSRNAVAVVKLLLAAGACPVTPDSAGRLPADVILPPASPDALGDLDMLLGRRRGLAVATSVPSLSSSPPLSTSPDEGNRSPSSRSSSLSPITVDRAKKEYPVDPTLPDIKSSVYASDEFRMFAFKVRPCSRAYSHDWTECPFVHPGENARRRDPRKHPYTAVPCPNFRRPGGCPSGDSCEFSHGVFESWLHPSQYRTRPCKEGAACARRICFFAHDEDELRHVPHNSGAGLLSPRASSSID	360			C-X5-H-X4-C-X3-H	CSRAYSHDWTECPFVH	C-X8-C-X5-C-X3-H	CPNFRRPGGCPSGDSCEFSH	C-X5-C-X4-C-X3-H	CKEGAACARRICFFAH	Ank2	Family
ZmTZF11	AC233871.1_FG008	ZmC3H34		Zea mays	MFAFKVRPCSRAYSHDWTECPFVHPGENARRRDPRKHPYTAVPCPNFRRPGGCPSGDSCEFSHGVFESWLHPSQYRTRLCKEGAACARRICFFAHDEDELRHVPHNSGAGLLSPRASSSIDMTAAAAALGLLPGSPTRHFVPPPLSPSAANNGGGAAAHWLQGSRLRSSFNARDAQADDLGSLLEWESQYLGALSLPQSSRSQPRLSTGLTIRPTAVAPSYLEEMYASDMAMSPRFTNDQGHSVFSPAHKSALLNKFHHQQKGLLSPVNTNRMYSPRGLDPSIIHSPFGGMSPRSPRTMELTSPLSVRVGVGAAVTPRDMLDQFSSLNKHQVPSVGSPRNLNASWGNIGTPKSKVDWGVDDDELVRLRHPVQHGNTEDEPDVSWVQSLVNHAELNGKRG…	416			C-X5-H-X4-C-X3-H	CSRAYSHDWTECPFVH	C-X8-C-X5-C-X3-H	CPNFRRPGGCPSGDSCEFSH	C-X5-C-X4-C-X3-H	CKEGAACARRICFFAH
ZmTZF12	GRMZM5G842019	ZmC3H43		Zea mays	MGDLADLAGAGEAARSHLAAGGQRDRLAALLELAAADDVAGFREALAGGGGEGDTAELADGVGMWYGRSKAYEPRTPLMVAATYGSVEVVSLLLALGCVDVNRRPGVDGATPLHCAASGGSRNAVAVVKLLLGAGADPVTPDSAGRLPADVILSPPASPDALGDLEMLLGRRRGLAVATSVPSLSSSPPLSSSPDESNRSPSSRSSSLSPITVDRAKKEYPVDPTLPDIKSRVYASDEFRMFAFKVRPCSRAYSHDWTECPFVHPGENARRRDPRKHPYTAVPCPNFRRPGGCPSGDSCEFSHGVFESWLHPSQYRTRLCKEGAACARRICFFAHDEDELRHVPHNSGAGLLSPRASSSIDMTAAAAALGLLPGSPTRHFVPPPLSPSAANNGGGAAAH…	656			C-X5-H-X4-C-X3-H	CSRAYSHDWTECPFVH	C-X8-C-X5-C-X3-H	CPNFRRPGGCPSGDSCEFSH	C-X5-C-X4-C-X3-H	CKEGAACARRICFFAH	Ank2	Family
ZmTZF13	GRMZM2G348914			Zea mays	MMASSLPLVTTGLRHPPQQQSPRVVLQSEDPTEWCAWAHQGHRLWVAMPDSFWVYTYKVDRCPFRGNHVWTTCPYAHWGERARRRDPSRYAYAAATCPDYADSKRRNRLAGSTAPPTCARGLRCGFAHGVFETWLHPTRFRTRMCEAGAGCSRRVCFFAHCLAQRRREDDLVLPLVVFPAITMPPPLPLPLPLPPLAFVVPNNPLPPVPPALPCPRSVSVVAHQVDRVTQAMQQGRSVRLLTRADADAASSSSSYFSSSRAPASNAAVATAPGDDEDIDIVAIVTGCCLASEEESKAAGGGDYPHLDLNLIMDIVRMN*	318			C-X5-H-X4-C-X3-H	CPFRGNHVWTTCPYAH	C-X20-C-X5-C-X3-H	CPDYADSKRRNRLAGSTAPPTCARGLRCGFAH	C-X5-C-X4-C-X3-H	CEAGAGCSRRVCFFAH
ZmTZF2	GRMZM5G801627	ZmC3H38		Zea mays	MMMMMGERAHAPPWQRSPAASGVTDADDASPYALLAALQHYLPSNEVAAYDEDDEEAALAAATAAVDAYACDEFRMYEFKVRRCSRGRNHDWTACPYAHPGEKARRRDPRRYHYSGAACPDFRKGGCKRGDACEFAHGVFECWLHPSRYRTQPCKDGTGCRRRVCFFAHTPDQLRVPPPRQSSPRGAAAAASPLAESYDGSPLRRQAFESYLTKSGIVSSPPPTSTLVSPPRSPPSESPPMSPDAAAALRRGSWPGVGSPVNEVLASMRQLRLGGGSPRSAPSGGSFLGGGYPFGSPKSPAGLYSLPSTPTRPSPVTVTTASGATVLTVERLNLGLIGDEEPVMERVESGRALREKVFERLSKEAAVPSDTAASANVEGAAPAPDVGWVSDLIN*	394	C-X12-C-X10-C-X3-H	CDEFRMYEFKVRRCSRGRNHDWTACPYAH	C-X5-H-X4-C-X3-H	CSRGRNHDWTACPYAH	C-X7-C-X5-C-X3-H	CPDFRKGGCKRGDACEFAH	C-X5-C-X4-C-X3-H	CKDGTGCRRRVCFFAH
ZmTZF3	GRMZM5G853245	ZmC3H12		Zea mays	MMMMGEGVSMPPWSHHVPVSGVDEGDEMTPYLLAALRQYLPCNDAGAEAEEDEAAAAAAAMAAGVDGYGCDEFRMYEFKVRRCARARSHDWTECPFAHPGEKARRRDPRKYHYSGAACPDFRKGGCKRGDGCDMAHGVFECWLHPARYRTQPCKDGTACRRRVCFFAHTADQLRVLPPTPQQQSSPRGAACSSPLAESYDGSPLRRQAFESYLTKSIMCSSPTSTLLSPPKSPPSESPPLSPDFRRGCWPGAGSPVNDVLASLRQLRLSRANSSPSGGWCGYPASAVAYGSPTGGALYGLSSTPRATAASCYMANLDPLDVSFGGDDEPVERVESGRALRAKVFERLSREGAVSGDAGGPDVGWVSDLIN*	370	C-X12-C-X10-C-X3-H	CDEFRMYEFKVRRCARARSHDWTECPFAH	C-X5-H-X4-C-X3-H	CARARSHDWTECPFAH	C-X7-C-X5-C-X3-H	CPDFRKGGCKRGDGCDMAH	C-X5-C-X4-C-X3-H	CKDGTACRRRVCFFAH
ZmTZF4	GRMZM2G093404	ZmC3H53		Zea mays	MVSRENLHLVLDPASLGAPWADPSAAEIPPQLLAALGEYLSSTRAEGGDVATEADDEFMMHEFKVRRCARARSHDWTACPYAHPGEAARRRDPRRVAYAGEPCPDFRRRPGAGAACPRGAACPLAHGTFELWLHPSRYRTRPCRAGAACRRRVCFFAHAAAELRAGAGAGAGAAKDGCSPLALSLSPKSTLAPPWESPPVSPVEGRRWVDEPADAEVEELLLAMRELGFRKAKASSSAPVLPAAAVTEDDGPDLGWVSELVM*	262			C-X5-H-X4-C-X3-H	CARARSHDWTACPYAH	C-X12-C-X5-C-X3-H	CPDFRRRPGAGAACPRGAACPLAH	C-X5-C-X4-C-X3-H	CRAGAACRRRVCFFAH
ZmTZF5	GRMZM2G004795	ZmC3H39		Zea mays	MASRERQHTRSYDYDYEHLVLDPASLGVPWADPAAVEIPPQLLAALGEYLSGSAARGDVEAEADDEFMMHEFKVRRCARARSHDWTACPYAHPGEAARRRDPRRVAYAGEPCPDFRRRPGAATAACPRGAACPLAHGTFELWLHPSRYRTRPCRAGAACRRRVCFFAHAAAELRAAANPKDGCSPLSLSLSPKSTLQAALWESPPVSPVEGRRWVDEPSEDADADAEMEELMLAMRELSFRKAQASPAPVLPAVTEDDGPDLGWVSELVM*	270			C-X5-H-X4-C-X3-H	CARARSHDWTACPYAH	C-X13-C-X5-C-X3-H	CPDFRRRPGAATAACPRGAACPLAH	C-X5-C-X4-C-X3-H	CRAGAACRRRVCFFAH
ZmTZF6	GRMZM2G027298	ZmC3H63		Zea mays	MGEASDAAVAVSARLLELAAEDDSAALGDLLAAHPSLADEPAPWYSPARGAEPMTPLMVAAAYGSVACIDVLLSPPHQADPNRASPSSLSTALHLAAGGGASTAPVAVSRLLAAGADPTLVDHLHRRPSDVVTLPPNSLPLKNHLLSLLGGRKEWPPDPSLPDIKNGAYASDDFRMYSFKVRACSRAYSHDWTECPFVHPGENARRRDPRMYHYSCVPCPEFKKGAGCRRGDMCEYAHGVFESWLHPAQYRTRLCKDGVGCARRVCFFAHTPEELRPLYVSSAGSRSAMEMAAAMGMGLSSPGASFTPPLSPCAGGSGVAGAWPQPNVPALCLPGSAGNLHLSRLRTSLSARSMAVDELLASADYDGLVGSPASVRSARGKTLAPSNLDDLFSAEMAGA…	594			C-X5-H-X4-C-X3-H	CSRAYSHDWTECPFVH	C-X8-C-X5-C-X3-H	CPEFKKGAGCRRGDMCEYAH	C-X5-C-X4-C-X3-H	CKDGVGCARRVCFFAH	Ank2	Family
ZmTZF7	GRMZM2G180979	ZmC3H4		Zea mays	MNGMPISASSAASVDSGAVAAGTPMKNATAADALAEMARHLTVDTEDTFAGLLELAADDDAEGLRLALERAPPAAADEAGLWYGRRKVLEHRTPLMVAATYGSLAALRLLVSISYVDVNRRSGTDGTTALHCAASGGSRTAVESVKLLLGAGADANTMDDAGRRPADVISVPPKMFDAKFALQDLLGFPKSEHGMLRVVTRSTNSISSPVSSPTAEDARSPSASVMMMTKFADLPRVATSEKKEYPVDPSLPDIKNSIYASDEFRMYSFKIRPCSRAYSHDWTECPFVHPGENARRRDPRKYHYSCVPCPDFRKGVCRRGDMCEYAHGVFECWLHPAQYRTRLCKDGTSCNRRVCFFAHTTDELRPLYVSTGSAVPSPRASATAAMEMAAAMGLMPGSP…	746			C-X5-H-X4-C-X3-H	CSRAYSHDWTECPFVH	C-X7-C-X5-C-X3-H	CPDFRKGVCRRGDMCEYAH	C-X5-C-X4-C-X3-H	CKDGTSCNRRVCFFAH	Ank2	Family
ZmTZF8	GRMZM5G845366	ZmC3H28		Zea mays	MYSFKVRPCSRAYSHDWTECPFVHPGENARRRDPRKYHYSCVPCPDFRKGVCRRGDMCEYAHGVFECWLHPAQYRTRLCKDGTSCNRRVCFFAHTTDELRPLYVSTGSAVPSPRASATAAMEMAAAMGLMPGSPSSVSAVMSPFTPPMSPSGNGMPPSLGWQQPNVPTLHLPGSSLQSSRLRTSLSARDMPADDYSLMPDFDSQLMNDLCYSRLGSSTGNHSARTKSLNPSNLDDLFSAELVSSPRYSNGDQGAMFSPSHKAAILNQFQQQQQALLSPINTGVYSPKAVDNKQLPSHPSLLHASLGMPSPGRMSPRCVESGSPMNSHLAAALAQREKQQQTMRSLSSRDLGPSAARASALGSPLSTSWSKWGSPSGVPDWGVDGEELGKLRRSSSFELR…	482			C-X5-H-X4-C-X3-H	CSRAYSHDWTECPFVH	C-X7-C-X5-C-X3-H	CPDFRKGVCRRGDMCEYAH	C-X5-C-X4-C-X3-H	CKDGTSCNRRVCFFAH
ZmTZF9	GRMZM2G117007	ZmC3H54		Zea mays	MYNFKVKPCSRAYSHDWTECPFVHPGENARRRDPRRYSYSCVPCPEFRKGGACRKGDGCEYAHGVFECWLHPAQYRTRLCKDEVGCARRICFFAHKREELRAVNPSAVSVGMQMQPTVSPPPPSGLGDMLSPAAWPSSPASRLNKAALGGGRDLDLDQYQHMLFDTVSSPRANWGSAGGIGSPLPPARAVPDYADLLGSVDAASMLSQLHALSLKQAGGDMPAYGSMVADTQPHMATTSPMVGLGSSTAFGLDHSMAKAILSSRASAFAKRSQSFVDRGGRAPAARSLMSQQAAAAGAPPVLSDWASPDGRLDWGVQGDELHKFRKSASFAFRARSPPPPAEPDVSWVSSLVKDGHAGDIFAQWPELEQMVA*	372			C-X5-H-X4-C-X3-H	CSRAYSHDWTECPFVH	C-X8-C-X5-C-X3-H	CPEFRKGGACRKGDGCEYAH	C-X5-C-X4-C-X3-H	CKDEVGCARRICFFAH
			New Zea mays TZF protein, not previously identified
			New Solanum lycopersicum TZF protein, not previously identified
			New Medicago truncatula TZF protein, not previously identified

## Sheet: Table_S3_Discarted_sequences
DISCARTED SEQUENCES
			Sequence	C-X12-C-X10-C-X3-H motif		CHCH domain		I CCCH TZF domain		II CCCH TZF domain
Name	Organism	Sequence	Length	Type	Sequence	Type	Sequence	Type	Sequence	Type	Sequence
Cagra.0897s0006	Capsella grandiflora	MDVVCTEHQMRKPTVEIPPRKLLLSAKSFPASDSSSPRSPRKHNWNKSNKITSEHEEDEDNNNNREIKEYCYDSDSDDPYASDHFRMFEFKIRRCTRSRSHDWTDCPFAHPGEKARRRDPRRFQYSGEVCPEFRRGGDCSRGDDCEFAHGVFECWLHPIRYRTEACKDGGSGSPSPAAKNPCCLFCSSSPTSTLLGNLSHLSRSPSLSPPMSPAHKAAAFSRLRNRAASAVSAAAAAGSVNYKDVLSELVNSLDSMSLAEALQVGTSSPVTTPVSAAAAAFASSCGLSNQRLHLQQQQPSSPLQFSLSPSTPSYLTTSSPANFFGDEFTPRRRQMNNDFTTVRDKTSFEDGSCGDPDLGWVNDLLT*	367		---	C-X5-H-X4-C-X3-H	CTRSRSHDWTDCPFAH	C-X8-C-X5-C-X3-H	CPEFRRGGDCSRGDDCEFAH		---
evm_27.TU.AmTr_v1.0_scaffold00069.213	Amborella trichopoda	MDPYASDAFRMFDFKVKKCARGRSHERTDCHFPHPSEKARCWDLIRFHYSGVMCPDFCKWSDCRHGDECSVSFSDDVKLVCKSVASSPTSTLSVIAATITFSLSTTLPCRDRPRRDFTFVPLLEVGTKGYSSESSED*	138		---	C-X5-H-X4-C-X3-H	CARGRSHERTDCHFPH	C-X5-C-X5-C-X3-H	CMKARKCPRGDSCPYAH		---
Genemark1.8765_g	Coccomyxa subellipsoidea C-169	MAEQTDTLMEAPQAAATCNSAAAEEEPELFKADDFRIYCMKARKCPRGDSCPYAHNVFEYWLHPSRYRTQLCKDGAACARRICFFAHSPLELRADAPKPHVSPEALASATAAAALEAARSNAPAGEADQAEVNLLSKLLKAHGGSDRPALEHLQAQAAGGHFAQDQQQQLVDALATLLLSNGFLQQELPEAQSQPPPAFDDRLELSAMGKFHSVPMYAQSRHHPGSMRAPRRHRSVDLVSSLAAVAAPVAFTNDNIIPESYNFLAGAAADRPPRYSRREEAAYNAGVVAAIQQQPQQQQWGVGDAAEFMQSLQQAARAQAAAAAEAESAAAAKLHPCAAFPGGAFGASPFLSSPFAADSFAPTQPAMGATAEPGWTYEAEGMDLSGSNAFGFNTGRLSN…	486		---		---		---	C-X5-C-X4-C-X3-H	CKDGAACARRICFFAH
Glyma.13G295200	Glycine max	MSGVCAEQHKFYPSHQLLSPKKTLREIDIPPRKLLTRRAAKCVGGTDVYSEETMQQKFLPSNDSDEDDPYSSDHFRMFEFKVRQCTRSRSHDWTDCPLANFPD*	104		---	C-X5-H-X4C-X3-H*	CTRSRSHDWTDCPLAN		---		---
GRMZM2G099622	Zea mays	MVDLADLEGAGEAARSHPAASGQRDRLAALLELAAADDAAGFREALAGGGGQGDAAELADGVGLWYGRSKAYEPRTPLMVAATYGSVEVVSLLLGLGCVDVNRRPGVDGATPLHCAASGGSRNAVAVVKLLLAAGACPVTPDSAGRLPADVILPPASPDALGDLDMLLGRRRGLAVATSVPSLSSSPPLSTSPDEGNRSPSSRSSSLSPITVDRAKKEYPVDPTLPDIKSSVYASDEFRMFAFKVRPCSRAYSHDWTECPFVHPAPTSAALEVVPVVIAASSPMVFSRAGSTHRSTAQGPARRAQLVPAASASSPMMKMSSAMCLTIVVQACCLPEPLHPLT*	343		---	C-X5-H-X4-C-X3-H	CSRAYSHDWTECPFVH		---		---
MDP0000568126	Malus domestica	MFXDSLAALHRYLPSNESDSLXEDPDMPMNPISCDQFRMFEFKVRRCAHGRSXDWTDCPYAHXGEKARRRDPRKVPLLXRCMP*	84	C-X12-C-X10-C-X3-H	CDQFRMFEFKVRRCAHGRSXDWTDCPYAH	C-X5-H-X4-C-X3-H*	CAHGRSXDWTDCPYAH		---		---
Medtr1g075890	Medicago truncatula	MCNGSNRKPCQTGLIRENECERQEEHHHKISALLEFSAKDDVMAFTDAVEKDDHNVDEVGLWYGRKVGSKEMGYEERTPLMVAALYGSKGVLSYILGTGRVDVNRVCGSDRATALRCAVSGCSAASAEVVKLLLDASADVSSADAYRNRCSNLVVSVSNSLYGSRKRILQGILEGVDDVDDEDDNFLKEIGFQMVEKQQDVGTPHTEKKDYPIDPSLPDIKNGIYSTDEFRMFTFKVKPCSRAYSHDWTECPFVHPGENARRRDLRKCHYTCVPCPEFRKGSCNKGDASEYAHGIFECWLHPAQYRTRLCKDETRCTRRVCFFAHKPEELRPLYASTGSALPSPTSYSNSPSASSMDSFTLSSLSSLIQSASTPPLTPSAASSPTAGTMWQTQIQLHAA…	654		---	C-X5-H-X4-C-X3-H	CSRAYSHDWTECPFVH	C-X7-C-X5-C-X3-H*	CPEFRKGSCNKGDASEYAH	C-X5-C-X4-C-X3-H	CKDETRCTRRVCFFAH
Medtr3g464280	Medicago truncatula	MCNSANGKPCQISLIRENEYGTQELHHKISALLEFSAKDVDEVGLWYGRKIGSKEMSYEERTPLMIAALFGSKGVLSYILGTGRVNVSRPCGSDRGTALHFSVTGCSAASAEIIKLLVDASADGSVVDENDNWCNDLIVSVSNSISGSKWFPNVEQQQDVCTPRTEKKDYPIDPSIPGIKNEIYSTDEFRMFAFKGKPCLRAYPHDWTNKGDACEYAHGICECWLHPGQYRTRHCKDETCCTRSVCIFAHKPEELRPLYDFTGSAFPSPTSYSNSPSSSLIDSFTLSSPSSLIQSASRPPLTPSATTLLVAGTMWKTRIQLHVAVPTLQMPISRFNTALNARNDVEFLELKNHLSLQSPSNRLAGVNPTNLENFFGSVLHSPTSMQVHQNANQQLWGYP…	498		---	C-X5-H-X4-C-X3-H*	CLRAYPHDWT------	C-X7-C-X5-C-X3-H*	--------------CEYAH	C-X5-C-X4-C-X3-H	CKDETCCTRSVCIFAH
Medtr3g464290	Medicago truncatula	MRLQCVFLDAKKIPEKGCVLNYLCLSKPSPSFGAVSLLIICFLFHSLEDRKKLNQDCLKGAGFEMVKQKQHVGGPQTMKKDYRIDRSLPDIKNEVYITDEFRMYKFKVKLCSWDNAPHDWTECPFAHSGEIARRRDPKKYYYSCVHCHEFQNGSCSKGDTCQYAHGVFESWLHPGASPVEGLYTSSALPSPTSNSNSPSASAMDSFTLRSPSSLIQSSSPPWNPSAASSPAGGTMWQTPTRIHTTVPTLQMSSNRLKAALNARDNTDLNMKFLENRHMPKLIIEESNRLAGVNPTNHEDIFGSSIQSSKDMLVHQNVNQELCGYPSDLTNTNVIGSPEFRGSPFVNSRYDAFSNRSQSFFECSSVASFNSKLPSATSVALEPSTAFSDWHSPDRKVDWS…	472		---	C-X6-H-X5-C-X3-H*	CSWDNAPHDWTECPFAH	C-X7-C-X5-C-X3-H	CHEFQNGSCSKGDTCQYAH		---
Phpat.002G154700	Physcomitrella patens	MRRHEGSKSNGHARVEVGIGVTAGGRGTWSLGLQTFFDASFNNFVSSNNEDEEVRRCMRERSHDWTEGPFAHPGEKARRWNPRRYEDSGTACREFRKRELSERRCVRVWVHLSIEYWLHLARYLDAAVQGWAELASSSVVFGAYVGAATVDACGGKGGTGSDDKRSEHKASRRVAASRCTGELRSSVEVRGLVLRRTMGT*	201		---	C-X5-H-X4-C-X3-H*	CMRERSHDWTEGPFAH		---		---
Phpat.003G000200	Physcomitrella patens	MRRQEGSKSNGHTRVEVGIGVIGGGRGTWSLGLQAFFDASFNNFVSQNNEDEEAWVRRCMRGRSHDWTKGPFTYPGEKARRCNPRRYEDSETACREFRKRELSERRCVRGLPQVGAPWSYDRASRICNVSISDTAVSGVVSKAALTDVLGAGTLVACGSLAEVDNGADIEFVNDGPDGRRAGGAAGGERAKT*	193		---	C-X5-H-X4-C-X3-H*	CMRGRSHDWTKGPFTY		---		---
Phpat.004G000100	Physcomitrella patens	MRGRSHDWTEGPFAHPGEKARRCNPRRYEDSGTACREFRKRELSERRCVRVWVYGGCLRWQRRHRKRRQEIGAQGITKGCREPVHGGATIERRGDTAVSGVVSKAALTDASGVGTLVACGSLAEVEDGADIDSVNDDPDGRRAGGAAGGERAKT*	155		---	C-X5-H-X4-C-X3-H*	--RGRSHDWTEGPFAH		---		---
Phpat.006G108100	Physcomitrella patens	MRGRSHDWTEGPFAHSGEKEATTRDRSIGHHKGLSRAGALGSYDRASRICNVTTGNAAVSGVVLKVALTDALKVGTNIACGSIVQVKDGADIDSVNDNLDGRRTGGATGGERAKP*	116		---	C-X5-H-X4-C-X3-H*	--RGRSHDWTEGPFAH		---		---
Phpat.006G108400	Physcomitrella patens	MRGRSHDWTEGPFAHPGEKARRCNPRRYEDSGTACREFRKRELSERRCVRARMGRISIVECGFWCIRRSSCGGCLRQHRRHRKRRQEIGAQGVTKGCREPVHRGATIERRGTRTCLTTDHGDVTV*	126		---	C-X5-H-X4-C-X3-H*	--RGRSHDWTEGPFAH		---		---
Phpat.008G000100	Physcomitrella patens	MRRCMRGRSHDWTEGPFAHPGEKARRCNPRRYEDSGTTCREFRKRELLERRCHRRVWFLVHTSEQLRWMPASAQEAQEATTRDRSTRRDEGLPRVDAPGSYDRASRSMLVGLARYRLPLSPLLLESAPWSPAGVLQKSKMELIFTSSTMILMEGEPVVQQVESGQRYRGEKPEGFSGLRLENETHFFEKQKRL*	194		---	C-X5-H-X4-C-X3-H*	CMRGRSHDWTEGPFAH		---		---
Phpat.008G000200	Physcomitrella patens	MRRCMRGRSHDWTEGPFAHPGEKARRCNPRRYEDSGTTCREFRKRELLERRCHRRVWFLVHTSEQLRWMPASAQEAQEATTRDRSTRRDEGLPRVDAPGSYDRASRSMLVGLARYRLPLSPLLLESAPWSPAGVLQKSKMELIFTSSTMILMEGEPVVQQVESGQRYRGEKPEGFSGLRLENETHFFEKQKRL*	194		---	C-X5-H-X4-C-X3-H*	CMRGRSHDWTEGPFAH		---		---
Phpat.008G000300	Physcomitrella patens	MRRCMRGRSHDWTEGPFAHPGEKARRCNPRRYEDSGTTCREFRKRELLERRCHRRVWFLVHTSEQLRWMPASAQEAQEATTRDRSTRRDEGLPRVDAPGSYDRASRSMLVGLARYRLPLSPLLLESAPWSPAGVLQKSKMELIFTSSTMILMEGEPVVQQVESGQRYRGEKPEGFSGLRLENETHFFEKQKRL*	194		---	C-X5-H-X4-C-X3-H*	CMRGRSHDWTEGPFAH		---		---
Phpat.008G000400	Physcomitrella patens	MRRCMRGRSHDWTEGPFAHPGEKARRCNPRRYEDSGTTCREFRKRELLERRCHRRVWFLVHTSEQLRWMPASAQEAQEATTRDRSTRRDEGLPRVDAPGSYDRASRSMLVGLARYRLPLSPLLLESAPWSPAGVLQKSKMELIFTSSTMILMEGEPVVQQVESGQRYRGEKLEGFSGLRLENETHFFEKQKRL*	194		---	C-X5-H-X4-C-X3-H*	CMRGRSHDWTEGPFAH		---		---
Phpat.008G000500	Physcomitrella patens	MRRCMRGRSHDWTEGPFAHPGEKARRCNPRRYEDSGTTCREFRKRELLERRCHRRVWFLVHTSEQLRWMPASAQEAQEATTRDRSTRRDEGLPRVDAPGSYDRASRSMLVGLARYRLPLSPLLLESAPWSPAGVLQKSKMELIFTSSTMILMEGEPVVQQVESGQRYRGEKPEGFSGLRLENETHFFEKQKRL*	194		---	C-X5-H-X4-C-X3-H*	CMRGRSHDWTEGPFAH		---		---
Phpat.008G000600	Physcomitrella patens	MRRCMRGRSHDWTEGPFAHPGEKARRCNPRRYEDSGTTCREFRKRELLERRCHRRVWFLVHTSEQLRWMPASAQEAQEATTRDRSTRRDEGLPRVDAPGSYDRASRSMLVGLARYRLPLSPLLLESAPWSPAGVLQKSKMELIFTSSTMILMEGEPVVQQVESGQRYRGEKPEGFSGLRLENETHFFEKQKRL*	194		---	C-X5-H-X4-C-X3-H*	CMRGRSHDWTEGPFAH		---		---
Phpat.010G000100	Physcomitrella patens	MRGRSHDWTEGPFAPPDEKARRCNPRRYEDSGTTYREFRKRELSERRCVQVWVRARMGRITIVEYGYRVHTSEQLRWMPAAAQEAQEATTRDRSTRRHEGLP*	103		---	C-X5-H-X4-C-X3-H*	--RGRSHDWTEGPFAP		---		---
Phpat.013G000100	Physcomitrella patens	MRRHEGSKSNGHARVEVGIDVTVGGRGTWSLGLQTFFDASFNNFVSSNNEDEEVWVRRCMRGRSHDWTEGPFAHPGEKARRCNPRRYEDSGTACREFRKRELLERRCVRVWVHLSI*	117		---	C-X5-H-X4-C-X3-H*	CMRGRSHDWTEGPFAH		---		---
Phpat.013G000400	Physcomitrella patens	MECPFAHSGEKARGRIHNWTECPFVHRGEKARRDTI*	37		---	C-X5-H-X4-C-X3-H*	----------ECPFAH		---		---
Phpat.015G000300	Physcomitrella patens	MRERSHDWTEGPFAHPGEKARRYNPRRYEDSGTACWEFRKRELSERRLLGRSHARMGRISIVECGFWCIRRSSCGGYLLRHRRHRKRRQEIGAQGVTKDCRKPVHRGATIERRGDTAVSGVVLKAALMDALGVGTLIACGSLAEVDDGADIDSVNDGPDGRRAGGAVGGERANI*	175		---	C-X5-H-X4-C-X3-H*	--RERSHDWTEGPFAH		---		---
Phpat.016G084400	Physcomitrella patens	MRGRSHDWTEGPFAHPGEKARRWNPRRYEDLGRACMEFRKRELSERRCLYLDSAVEGWAELASWSVVFGAYVGAAAVDALGGTGGTGSDDKRSEHKASRRVAASRCIGKLRSSVEVESGQRHRGEQPEGLFGAGLESPEKCSTSSNAVFTILLRDL*	157		---	C-X5-H-X4-C-X3-H*	--RGRSHDWTEGPFAH		---		---
Phpat.019G002900	Physcomitrella patens	MRSASPLGAGGSSMESPIFFDALFNKFLLSNNEDEEVRRCMRGRIYDWTECPFAHLGEKARHCELDV*	68		---	C-X5-H-X4-C-X3-H*	CMRGRIYDWTECPFAH		---		---
Phpat.019G003000	Physcomitrella patens	MGSWTFFDATFNKFLLLNNEDEEAWLMMNMHGCDQFRMFKFKMRGRSHGWTGCLFAHPGEKAATTGGQSGEGYDGSPRAGVVASYDGAFGYESLSYDGASGDHSLSHFLGYSSSAYSGAGCTQQLSKY*	129		---	C-X5-H-X4-C-X3-H*	KMRGRSHGWTGCLFAH		---		---
Phpat.019G077200	Physcomitrella patens	MKGAFMKRHEESKSNGHARIELGIGITVGGQGTWSLGLQTFFDASFKNFLSSNNEDEEVRRCMRGRSHDWTEGPFAHPSEKARCCNPRRYNYSGTTCREFRKRELSERRSAQEAMTRDRSTRRHEELPRVGAPRSYDRALRMCNVTTSDVAVSGVILKAALTGASRVGTNVACESAAEVKDGADIHSVNDDSDGKRVGGAAGREWTKTYRQAA*	214		---	C-X5-H-X4-C-X3-H*	CMRGRSHDWTEGPFAH		---		---
Phpat.020G086900	Physcomitrella patens	MFEFKVRRCMRETSHDWTDCPFAQPGEKVRRHDLQRHHYSRMACPDFRKESCRRGNACELAHGVFECWMHPARYQTQPYKDGRNCPRPVYFFMHTPEQLRLLPATA*	107		---	C-X5-H-X4-C-X3-H*	CMRETSHDWTDCPFAQ	C-X7-C-X5-C-X3-H	CPDFRKESCRRGNACELAH		---
Phpat.021G000100	Physcomitrella patens	MRGRSHDWTEGPFAHPGEKARRCNPRRYEDSRTVCREFRKKGALGEAMRASLGAFKYLSIGCIWLGTWTQPCKDGGTGGTGSDDKRSEHKASRRVAASWCTEELRSSVEKSKIELILTPSMMVLMEGEPMVQQVESGQRHMGE*	144		---	C-X5-H-X4-C-X3-H*	--RGRSHDWTEGPFAH		---		---
Phpat.022G000100	Physcomitrella patens	MRSRGSRRGAVKEAFMRRQEESKSNGHARVEVGIGVTVGGRGTLSLGLQTFFYASFNNFLSWNNEDEEARPVKRCMRGRSHDWTKGPFAHPGEKARHCNPQRYEDSGTSSREFRKRELSERRCVHARMGRISIVECGFGAYVGVAAVDAYRGTGGTGSDDKRSEHKASRRVAASRCTGELRSSVEVRGLVLRRTMGT*	198		---	C-X5-H-X4-C-X3-H*	CMRGRSHDWTKGPFAH		---		---
Phpat.023G000300	Physcomitrella patens	MRRCMRERSHDWTEGPFAHPGEKARRCNPRRYEDSGTACREFRKRELSERRCVRVWVHLSIEYWLHLARYLDAAMQGWAELASSSVVFGAYVGAATVDACGGKGGTGSDDKRSEHKASRRVAASRCTGELRSSVEAPWSPAGVLQKSKMELILTPSMMILMEGEPVVQQVESGQRHRGEKPEGLSGPGLGELLIYGELL*	200		---	C-X5-H-X4-C-X3-H*	CMRERSHDWTEGPFAH		---		---
Phpat.023G000400	Physcomitrella patens	MRGKSHDWTEGPFAHPGEKVRRCNPQQYDYSRTTCRDFQKKELSERRSMQGWAELPSSSVIFCAYVGAAVVDAYGDTGSDDKRSEHRASQKVAMRRCIEELRSGVKATLTNASGVGTNIVCGSGAEVKNGADIGSVNDGRDGRRAGGAAGRERAKTYGRAALTTLWT*	168		---	C-X5-H-X4-C-X3-H*	--RGKSHDWTEGPFAH		---		---
Phpat.025G053200	Physcomitrella patens	MRGRSHDWTEGPFAHPGEKARRCNPRRYEDSGTLRWMPTVAQEAQKATTRDRSTRRHEGLPRAGAPGSYDRAWRICNVTIGDTAVSGVVSKAALTDASGVGTLVACGSLAEVKDGADIDSVNDDLDGRRAGGVAGGERAKT*	142		---	C-X5-H-X4-C-X3-H*	--RGRSHDWTEGPFAH		---		---
Phpat.026G055800	Physcomitrella patens	MRRQEGSKSNGHARVEVGIGVTAGGRGTWSLGLQTFSDASFNNFVSSNNEDEEAWVRRCMRGRSHDWTEGPFAHPGEKARRCNPRRYEDSGTACREFRKRELSERRCVRVWVHLSIEYWLHLARYLDAAMQGWAELASSSVVFGTYVGAATVDACGGKGGTRSDDKRSEHKASRRVVASRCTGELRSSVEVRGLVLRRTMGT*	203		---	C-X5-H-X4-C-X3-H*	CMRGRSHDWTEGPFAH		---		---
Potri.001G080100	Populus trichocarpa	MLKGVNPNHLRNFYNSGENPISVLKLTPARYDSIDDEIYSTDEFRMYAYKIKKCTRTRSHDWTECPYAHRGEKATRRDPREYWLHPSRYRTRACNAGRFCQRKVCFFAHTPEQLRPQNKYTCPLVYRARMNGHENGIFGFGSSREDGATSHPTLGSLSPMAIRMDGRSYFDGASDFLNSLKNSKIADENDHDQEIRALKRSGISELDLELPHIDWISELVK*	222		---	C-X5-H-X4-C-X3-H	CTRTRSHDWTECPYAH		---	C-X5-C-X4-C-X3-H	CNAGRFCQRKVCFFAH
Solyc05g041720.1	Solanum lycopersicum	MNFFEQRPNSAKRKIKAQKKKIYKYLCQKKLGKLSTPSFYSYVLRCRLLEVFGEEASSSSSSRLLQYDEIKHVYDEIHKLIARTRDLWLIVKGISMNPSHPFYYSASSPFHKEFVGQEANSQRFQKFITQDLYESDNFRMYMYKVQKCSNFYSHDWTSFPFTHEGEKARQRDPRKYNYLPIPCPGYKFASCIKEDNCELYHGVFEYWLHPAKYRTSPCQAGTSCNRPVCFFAHTLNELRREMKYNWSFVYQYPIYIQSYPDIIIENGPYGNWMIVSCNPQLQPPPHNHYYNTTCFGHENSPNPQQIRSKNTSNFGLFAQPPHSSSQLCQNLSIMFKMRVIFHFFQQTTQS*	351		---	C-X5-H-X4-C-X3-H*	CSNFYSHDWTSFPFTH	C-X7-C-X5-C-X3-H	CPGYKFASCIKEDNCELYH	C-X5-C-X4-C-X3-H	CQAGTSCNRPVCFFAH
Solyc05g043220.1	Solanum lycopersicum	MDYTNSQYFSYYSSASLFHKEFVGQEANSQRFQKFISQDLYESDNFRMYIYKVQKCSKHYSHDWTSCPFTHEGEKARRRDPRKYNYLPIPCPGYKFVSCIKGDNCELCHGVFEYWLHPAKYRTTPCQAGTSCNRPSVSSYIH*	143		---	C-X5-H-X4-C-X3-H	CSKHYSHDWTSCPFTH	C-X7-C-X5-C-X3-H	CPGYKFVSCIKGDNCELCH	C-X5-C-X4-C-X3-H*	CQAGTSCNRPSVSSYIH
Solyc05g043260.1	Solanum lycopersicum	MYIYEVPKCSKHYCHDWTSCPFTHQGEKARRHNPRKYNYFPISCPSYKFEPCIKGDH*	58		---	C-X5-H-X4-C-X3-H	CSKHYCHDWTSCPFTH		---		---
Solyc05g043270.1	Solanum lycopersicum	MEYTYSLYFSYYSSSSPINKQFLGQKANSENFCECIRQDLYKPNNFRMYIYKVQKCSELYSHNWTCFSSRGKSYKFASCMKGDHCELCHRVFEYSLHPTKYRTILCQAGMSCNRPICFFAHTLKELRPETKYNWYYVYQYLLYIQSFPGIMIENGSNCNWMIILCNL*	168		---		---	C-X12-C-X5-C-X3-H	CFSSRGKSYKFASCMKGDHCELCH	C-X5-C-X4-C-X3-H	CQAGMSCNRPICFFAH
Solyc09g014630.1	Solanum lycopersicum	MDSRDCQYFSYYSSSFPFHKQFLGQEANPEIFRECIRQDLHESDNFRMCIYKVQKCLKHYCNDWTSWPFTHQGEKACRRDPRKYNHFPISCPSYKFASCIKGDHCELCHGVFEYCLHPAKYRTILCQDGTSCNRPICFFAHTLKELRPETKYNWCYVYRYPLYIQSYPDIMIENGPNGNWMIIPCNPHLQPPLPISVMVLLLLDLEIVLILIPLKYANI*	220		---		---	C-X7-C-X5-C-X3-H	CPSYKFASCIKGDHCELCH	C-X5-C-X4-C-X3-H	CQDGTSCNRPICFFAH
Solyc09g014680.1	Solanum lycopersicum	MDNRDNQYFSYYSSSFPFHKQFLGQEANPENFRECIRQDLYESDNFCMYIHKVQKCSKHYFNDWTSCPFTHQGEKARRRDPRKYNYFTISCPSYKFASCIKGYHCELCHGVFEYWLHPTKYRTILCQAGTSCNRPICFFAHTLKELRPETKYNWCYVYRYPFYIQSYPDIMIENGPNGNWMIIPCNPYLQPPPPDQCYGTTNFGVGNCSNAQQIPLKNMPTFELFPPPPPSTPSSSQYHSKFDYRLHNESDFSLFFLQAHKVD*	264		---	C-X5-H-X4-C-X3-H*	CSKHYFNDWTSCPFTH	C-X7-C-X5-C-X3-H	CPSYKFASCIKGYHCELCH	C-X5-C-X4-C-X3-H	CQAGTSCNRPICFFAH
Spipo0G0181900	Solanum lycopersicum	MGPACTPHQRELFYRKKRLLLLDLHLPPRRQHLLQSPMSPSPSSPSSPPAPPGGDQAAAAAEEDAARGGGGCEHAQDSPSGGDGCACDEFRMYAFKVRPCARGRGHDWTSCPFAHSGEKARRRDPRLFRYSGSACQEYRREGSCPRGDACGFAHGVFECWLHPERYRTMPCRDGRACCRKDGRCNHATFHGVAGGGTVWPDLGWVEELVMLLGPLNRLMSCLES*	225	C-X12-C-X10-C-X3-H	CDEFRMYAFKVRPCARGRGHDWTSCPFAH	C-X5-H-X4-C-X3-H	CARGRGHDWTSCPFAH	C-X8-C-X5-C-X3-H	CQEYRREGSCPRGDACGFAH	C-X5-C-X4-C-X3-H*	CRDGRACCRKDGRCNH
		* indicates disrupted motifs
		in bold and underlined: amino acid involved in anomalies
		--- motif not present

## Sheet: Table_S4_Species
	Species	Abbreviation	N° RR-TZF proteins
Angiosperm	Amborella trichopoda	Atr	4
Angiosperm dicots	Aquilegia caerulea	Ac	6
Angiosperm dicots	Arabidopsis halleri	Ah	7
Angiosperm dicots	Arabidopsis lyrata	Aly	9
Angiosperm dicots	Arabidospis thaliana	At	11
Angiosperm dicots	Bochera stricta	Bs	11
Angiosperm monocots	Brachypodium distachyon	Bd	9
Angiosperm dicots	Brassica rapa	Br	17
Angiosperm dicots	Capsella grandiflora	Cg	10
Angiosperm dicots	Capsella rubella	Cr	11
Angiosperm dicots	Carica papaya	Cp	4
Angiosperm dicots	Citrus clementina	Ccl	8
Angiosperm dicots	Citrus sinensis	Csi	9
Angiosperm dicots	Cucumis sativus	Csa	10
Angiosperm dicots	Eucalyptus grandis	Eg	8
Angiosperm dicots	Eutrema salsugineum, Thellungiella halophila	Es	11
Angiosperm dicots	Fragaria vesca	Fv	8
Angiosperm dicots	Glycine max	Gm	22
Angiosperm dicots	Gossypium raimondii	Gr	24
Angiosperm dicots	Linum usitatissimum	Lu	9
Angiosperm dicots	Malus domestica	Md	18
Angiosperm dicots	Manihot esculenta	Me	16
Angiosperm dicots	Medicago truncatula	Mt	14
Angiosperm dicots	Mimulus guttatus	Mg	9
Angiosperm dicots	Phaseolus vulgaris	Pvu	10
Angiosperm dicots	Populus trichocarpa	Pt	16
Angiosperm dicots	Prunus persica	Pp	8
Angiosperm dicots	Ricinus communis	Rc	5
Angiosperm dicots	Solanum lycopersicum	Sly	12
Angiosperm dicots	Solanum tuberosum	Stu	11
Angiosperm dicots	Theobroma cacao	Tc	9
Angiosperm dicots	Vitis vinifera	Vv	8
Angiosperm monocots	Oryza sativa	Os	9
Angiosperm monocots	Panicum hallii	Ph	9
Angiosperm monocots	Panicum virgatum	Pv	13
Angiosperm monocots	Setaria italica	Si	6
Angiosperm monocots	Sorghum bicolor	Sb	7
Angiosperm monocots	Spirodela polyrhiza	Sp	8
Angiosperm monocots	Triticum aestivum	Ta	7
Angiosperm monocots	Triticum durum	Td	2
Angiosperm monocots	Triticum urartu	Tu	1
Angiosperm monocots	Zea mays	Zm	13
Bryophyta	Physcomitrella patens	Ppa	4
Green algae	Chlamydomonas reinhardtii	Cre	6
Green algae	Coccomyxa subellipsoidea C-169	Cs	3
Green algae	Micromonas pusilla CCMP1545	Mp	1
Green algae	Micromonas sp. RCC299	Mi	1
Green algae	Ostreococcus lucimarinus CCE9901	Ol	1
Green algae	Volvox carteri	Vc	6
Gymnosperm	Picea abies	Pa	7
Gymnosperm	Picea glauca	Pg	5
Gymnosperm	Picea sitchensis	Ps	3
Gymnosperm	Pinus taeda	Pta	2
Lycopodiophyta	Selaginella moellendorffii	Smo	3
			461	TOT

## Sheet: Table_S5_AtTZF123_45-like_prot
RR-TZF IIa sub-group
AtTZF1-2-3-like proteins
TZF proteins	A.thaliana most homologous proteins	% homology
AcTZF1	AtTZF2	48.0
AcTZF3	AtTZF1	32.9
AhTZF1	AtTZF1	93.4
AlyTZF2	AtTZF2	95.0
AlyTZF3	AtTZF1	94.0
AlyTZF7	AtTZF3	95.0
AtrTZF2	AtTZF2	32.8
AtTZF1	AtTZF1	100
AtTZF2	AtTZF2	100
AtTZF3	AtTZF3	100
BdTZF4	AtTZF3	37.2
BdTZF6	AtTZF2	39.4
BrTZF1	AtTZF3	84.2
BrTZF17	AtTZF3	81.8
BrTZF8	AtTZF2	83.5
BrTZF9	AtTZF3	76.2
BsTZF11	AtTZF3	90.3
BsTZF2	AtTZF2	92.2
BsTZF6	AtTZF1	87.2
CclTZF3	AtTZF2	56.9
CgTZF10	AtTZF2	87.7
CgTZF2	AtTZF3	89.4
CgTZF9	AtTZF1	82.9
CrTZF3	AtTZF3	87.7
CrTZF5	AtTZF2	87.7
CrTZF9	AtTZF1	82.9
CsaTZF10	AtTZF1	41.3
CsaTZF2	AtTZF2	53.4
CsaTZF6	AtTZF3	50.4
CsaTZF8	AtTZF1	47.1
CsiTZF8	AtTZF2	56.9
CsTZF1	AtTZF2	38.0
EgTZF3	AtTZF2	47.1
EgTZF5	AtTZF2	51.5
EsTZF1	AtTZF2	82.9
EsTZF11	AtTZF3	86.6
EsTZF2	AtTZF1	75.9
FvTZF1	AtTZF1	48.2
FvTZF4	AtTZF2	49.9
FvTZF8	AtTZF2	26.5
GmTZF1	AtTZF1	38.3
GmTZF2	AtTZF2	38.2
GmTZF3	AtTZF2	51.0
GmTZF4	AtTZF2	50.4
GmTZF5	AtTZF3	49.9
GmTZF6	AtTZF2	50.6
GrTZF1	AtTZF3	56.3
GrTZF11	AtTZF2	53.8
GrTZF12	AtTZF1	53.2
GrTZF17	AtTZF3	55.3
GrTZF18	AtTZF1	53.9
GrTZF2	AtTZF1	49.6
GrTZF23	AtTZF3	52.4
LuTZF2	AtTZF2	53.4
LuTZF8	AtTZF2	51.6
MdTZF17	AtTZF1	50.2
MdTZF2	AtTZF3	49.5
MdTZF3	AtTZF2	50.9
MdTZF9	AtTZF1	49.8
MeTZF11	AtTZF2	56.2
MeTZF12	AtTZF2	55.9
MeTZF13	AtTZF3	50.1
MeTZF14	AtTZF3	49.9
MgTZF1	AtTZF1	46.5
MgTZF3	AtTZF1	43.9
MgTZF7	AtTZF2	43.3
MtTZF1	AtTZF2	33.5
MtTZF13	AtTZF2	45.3
MtTZF14	AtTZF3	48.7
OsTZF1	AtTZF2	39.1
OsTZF2	AtTZF2/3	39.4
PaTZF6	AtTZF2	28.9
PaTZF7	AtTZF2	26.4
PgTZF3	AtTZF2	23.8
PgTZF4	AtTZF2	26.2
PgTZF5	AtTZF2	28.1
PhTZF1	AtTZF2	40.0
PhTZF3	AtTZF3	41.3
PpaTZF1	AtTZF1	23.1
PpaTZF2	AtTZF1	23.1
PpaTZF3	AtTZF1	24.0
PpaTZF4	AtTZF1	29.2
PpTZF4	AtTZF2	50.8
PpTZF5	AtTZF1	52.0
PsTZF2	AtTZF2	23.8
PtaTZF1	AtTZF1	27.6
PtaTZF2	AtTZF2	27.5
PtTZF1	AtTZF3	47.8
PtTZF2	AtTZF2/3	47.7
PvTZF3	AtTZF2	37.1
PvTZF4	AtTZF2	38.7
PvTZF7	AtTZF3	40.9
PvTZF9	AtTZF3	40.5
PvuTZF1	AtTZF3	50.6
PvuTZF2	AtTZF2	50.2
PvuTZF8	AtTZF1	35.3
SbTZF3	AtTZF2	40.2
SbTZF6	AtTZF2	40.4
SiTZF4	AtTZF3	41.1
SlyTZF8	AtTZF3	44.9
SmoTZF1	AtTZF1	25.8
SmoTZF2	AtTZF3	27.6
SpTZF1	AtTZF2	42.5
SpTZF3	AtTZF2	40.7
SpTZF7	AtTZF2	42.7
StuTZF1	AtTZF3	44.4
StuTZF5	AtTZF1	47.6
TaTZF1	AtTZF3	39.3
TcTZF5	AtTZF1	53.9
TcTZF6	AtTZF3	60.3
TdTZF1-A	AtTZF3	39.3
TdTZF1-B	AtTZF3	39.3
VvTZF2	AtTZF2	51.0
VvTZF8	AtTZF2	45.9
ZmTZF1	AtTZF2	39.2
ZmTZF2	AtTZF2	40.4
ZmTZF3	AtTZF2	30.8
RR-TZF IIb sub-group
AtTZF4/5-like proteins
TZF proteins	A.thaliana most homologous proteins	% homology
AtrTZF4	AtTZF4	31.9
PvuTZF4	AtTZF4	33.2
MgTZF8	AtTZF4	33.3
MdTZF14	AtTZF4	33.4
MdTZF10	AtTZF4	33.6
MdTZF1	AtTZF4	33.8
GrTZF5	AtTZF4	34.1
GmTZF7	AtTZF4	34.3
PpTZF6	AtTZF4	34.6
GmTZF9	AtTZF4	34.8
GmTZF8	AtTZF4	34.9
CsiTZF9	AtTZF4	35.2
CclTZF5	AtTZF4	35.3
MtTZF7	AtTZF4	35.4
StuTZF9	AtTZF4	35.5
AcTZF4	AtTZF4	35.7
PvuTZF9	AtTZF4	35.7
FvTZF3	AtTZF4	35.8
SlyTZF5	AtTZF4	35.9
MeTZF16	AtTZF4	36.0
TcTZF2	AtTZF4	36.1
MeTZF10	AtTZF4	36.4
EgTZF1	AtTZF4	36.6
PtTZF4	AtTZF4	36.6
PtTZF3	AtTZF4	37.7
RcTZF4	AtTZF4	39.9
CsaTZF5	AtTZF4	40.1
AhTZF7	AtTZF4	72.6
BrTZF13	AtTZF4	78.2
BrTZF10	AtTZF4	78.5
EsTZF5	AtTZF4	87.7
BsTZF7	AtTZF4	91.5
CrTZF4	AtTZF4	91.9
AlyTZF1	AtTZF4	96.0
AtTZF4	AtTZF4	100
MtTZF2	AtTZF5	31.9
LuTZF3	AtTZF5	32.6
LuTZF7	AtTZF5	33.0
LuTZF4	AtTZF5	34.5
CpTZF3	AtTZF5	35.5
GrTZF24	AtTZF5	43.3
BrTZF7	AtTZF5	76.8
EsTZF3	AtTZF5	78.8
BrTZF11	AtTZF5	79.2
CrTZF11	AtTZF5	83.9
CgTZF1	AtTZF5	85.1
BsTZF10	AtTZF5	91.4
AlyTZF8	AtTZF5	92.5
AtTZF5	AtTZF5	100

## Sheet: Table_S6
	AtTZF1-2-3-like proteins
	aa	1	2	3	4	5	6	7	8	9	10		TOT
	A	0	72	0	12	107	2	59	0	2	0		117
	C	98	0	0	0	0	0	0	0	0	0
	D	0	0	0	1	0	0	0	0	0	49
	E	0	0	0	0	1	0	0	1	0	63
	F	0	0	0	0	0	1	0	0	0	0
	G	2	6	0	0	3	0	4	0	0	0
	H	0	0	1	0	0	0	0	2	0	0
	I	0	0	0	0	0	0	0	0	0	0
	K	0	0	0	0	0	74	0	0	0	0
	L	0	0	2	0	0	0	1	2	6	0
	M	0	14	0	0	0	0	2	0	0	0
	N	1	0	1	1	0	2	1	0	0	0
	P	0	5	0	0	2	4	0	0	108	0
	Q	0	1	0	0	0	0	1	112	0	4
	R	0	0	113	0	0	28	0	0	0	0
	S	10	11	0	5	4	2	38	0	0	0
	T	6	5	0	96	0	1	11	0	0	0
	V	0	3	0	2	0	3	0	0	0	0
	W	0	0	0	0	0	0	0	0	1	0
	Y	0	0	0	0	0	0	0	0	0	0
	U	0	0	0	0	0	0	0	0	0	0
	O	0	0	0	0	0	0	0	0	0	0
	Numbers in first row are referred to amino acid positions indicated with blue diamonds in the Figure 6
	AtTZF4-5-like proteins
	aa	1	2	3	4	5	6	7	8	9	10		TOT
	A	0	1	0	6	1	0	8	0	48	1		49
	C	0	0	1	0	0	0	0	0	0	0
	D	0	0	0	0	0	3	12	0	0	0
	E	0	0	0	18	0	0	8	46	0	0
	F	0	0	0	0	0	0	0	0	0	0
	G	8	0	1	0	0	3	1	0	0	1
	H	0	0	0	0	0	0	0	1	0	2
	I	0	0	0	0	3	0	0	0	0	0
	K	0	0	0	0	0	0	0	0	0	0
	L	0	0	0	0	0	0	0	0	0	0
	M	0	1	1	0	1	0	1	0	0	0
	N	0	1	0	1	0	4	9	0	0	0
	P	0	1	0	0	1	4	0	0	1	1
	Q	0	0	0	0	0	0	0	1	0	1
	R	0	0	0	0	0	1	0	1	0	43
	S	38	1	46	1	0	33	7	0	0	0
	T	3	44	0	21	0	0	3	0	0	0
	V	0	0	0	2	43	0	0	0	0	0
	W	0	0	0	0	0	0	0	0	0	0
	Y	0	0	0	0	0	1	0	0	0	0
	U	0	0	0	0	0	0	0	0	0	0
	O	0	0	0	0	0	0	0	0	0	0
	Numbers in first row are referred to amino acid positions indicated with blue diamonds in the Figure 6
